# Supplementary material for: Aqua(4-hydroxy­benzoato-κO)(4-hydroxy­benzoato-κ2 O,O′)(1,10-phenanthroline-κ2 N,N′)zinc(II) monohydrate
Source: Acta Crystallogr Sect E Struct Rep Online. 2008 Jan 25;64(Pt 2):m422. doi: 10.1107/S1600536808002249 (PMC2960213; doi:10.1107/S1600536808002249)
Supplement: Supplementary file 1 [file e-64-0m422-sup1.cif]

##############################################################################
###                                                                        ###
###        Electronic paper (Acta Crystallographica Section E)             ###
###                                                                        ###
##############################################################################
#                                                                            #
# This CIF contains the data in a paper accepted for publication in Acta     #
# Crystallographica Section E. It conforms to the requirements of Notes      #
# for Authors for Section E, and has been peer reviewed under the auspices   #
# of the IUCr Commission on Journals.                                        #
#                                                                            #
# Full details of the Crystallographic Information File format               #
# are given in the paper "The Crystallographic Information File (CIF):       #
# a New Standard Archive File for Crystallography" by S. R. Hall, F. H.      #
# Allen and I. D. Brown [Acta Cryst. (1991), A47, 655-685].                  #
#                                                                            #
# The current version of the core CIF dictionary is obtainable from          #
# ftp://ftp.iucr.org/pub/cif_core.dic. The current version number is 2.1.    #
#                                                                            #
# Software is freely available for graphical display of the structure(s) in  #
# this CIF.  For information consult the CIF home page http://www.iucr.org/  #
# cif/home.html                                                              #
#                                                                            #
##############################################################################
                                             
data_global
_audit_creation_method     'SHELXL97'
_journal_date_recd_electronic     2008-01-07
_journal_date_accepted     2008-01-21
_journal_name_full     'Acta Crystallographica, Section E'
_journal_year     2008
_journal_volume     64
_journal_issue      2
_journal_page_first     m422
_journal_page_last     m422
_journal_paper_category     QM
_journal_coeditor_code     HB2688
_publ_contact_author_name     'Ng, Seik Weng'
_publ_contact_author_address
;
      Department of Chemistry
      University of Malaya
      50603 Kuala Lumpur
      Malaysia
;
_publ_contact_author_email     seikweng@um.edu.my
_publ_contact_author_fax     603-7967-6778
_publ_contact_author_phone     603-7967-6778
_publ_section_title
;\
Aquabis(4-hydroxybenzoato-\k<i>O</i>)(4-hydroxybenzoato-\k^2^<i>O</i>,\
<i>O</i>')(1,10-phenanthroline-\k^2^<i>N</i>,<i>N</i>')zinc(II) monohydrate
;
loop_
    _publ_author_name
    _publ_author_address
    'Li-Li Kong'
;
School of Chemistry and Materials Science
Heilongjiang University
Harbin 150080
People's Republic of China
;
    'Shan Gao'
;
School of Chemistry and Materials Science
Heilongjiang University
Harbin 150080
People's Republic of China
;
    'Huo, Li-Hua'
;
School of Chemistry and Materials Science
Heilongjiang University
Harbin 150080
People's Republic of China
;
    'Ng, Seik Weng'
;
Department of Chemistry
University of Malaya
50603 Kuala Lumpur
Malaysia
;
data_I
_audit_creation_method     SHELXL-97
_chemical_name_systematic
;
Aquabis(4-hydroxybenzoato-\kO)(4-hydroxybenzoato-\k^2^<i>O</i>,<i>O</i>')(1,10-
phenanthroline-\k^2^<i>N</i>,<i>N</i>')zinc(II) monohydrate
;
_chemical_name_common     ?
_chemical_formula_moiety     'C26 H20 N2 O7 Zn, H2 O'
_chemical_formula_sum     'C26 H22 N2 O8 Zn'
_chemical_formula_iupac     '[Zn (C7 H5 O3)2 (C12 H8 N2) (H2 O)], H2 O'
_chemical_formula_weight     555.83
_chemical_melting_point     ?
_symmetry_cell_setting     Monoclinic
_symmetry_space_group_name_H-M     'P 21/c'
_symmetry_space_group_name_Hall     '-P 2ybc'
loop_
    _symmetry_equiv_pos_as_xyz
    'x, y, z'
    '-x, y+1/2, -z+1/2'
    '-x, -y, -z'
    'x, -y-1/2, z-1/2'
_cell_length_a     11.1169(5)
_cell_length_b     19.7380(10)
_cell_length_c     11.5503(6)
_cell_angle_alpha     90.00
_cell_angle_beta     106.2980(10)
_cell_angle_gamma     90.00
_cell_volume     2432.5(2)
_cell_formula_units_Z     4
_cell_measurement_reflns_used     10359
_cell_measurement_theta_min     3.1
_cell_measurement_theta_max     27.5
_cell_measurement_temperature     295(2)
_exptl_crystal_description     Block
_exptl_crystal_colour     Colorless
_exptl_crystal_size_max     0.30
_exptl_crystal_size_mid     0.24
_exptl_crystal_size_min     0.18
_exptl_crystal_density_diffrn     1.518
_exptl_crystal_density_meas     ?
_exptl_crystal_density_method     'not measured'
_exptl_crystal_F_000     1144
_exptl_absorpt_coefficient_mu     1.064
_exptl_absorpt_correction_type     multi-scan
_exptl_absorpt_process_details     '(ABSCOR; Higashi, 1995)'
_exptl_absorpt_correction_T_min     0.674
_exptl_absorpt_correction_T_max     0.832
_diffrn_ambient_temperature     295(2)
_diffrn_radiation_type     MoK\a
_diffrn_radiation_wavelength     0.71073
_diffrn_radiation_source     'fine-focus sealed tube'
_diffrn_radiation_monochromator     graphite
_diffrn_measurement_device_type     'Rigaku R-AXIS RAPID'
_diffrn_measurement_method     \w
_diffrn_detector_area_resol_mean     10.000
_diffrn_reflns_number     23098
_diffrn_reflns_av_R_equivalents     0.0356
_diffrn_reflns_av_sigmaI/netI     0.0294
_diffrn_reflns_theta_min     3.05
_diffrn_reflns_theta_max     27.46
_diffrn_reflns_theta_full     27.46
_diffrn_measured_fraction_theta_max     0.994
_diffrn_measured_fraction_theta_full     0.994
_diffrn_reflns_limit_h_min     -14
_diffrn_reflns_limit_h_max     14
_diffrn_reflns_limit_k_min     -25
_diffrn_reflns_limit_k_max     25
_diffrn_reflns_limit_l_min     -14
_diffrn_reflns_limit_l_max     14
_diffrn_standards_number     0
_diffrn_standards_interval_count     0
_diffrn_standards_interval_time     0
_diffrn_standards_decay_%     0
_reflns_number_total     5541
_reflns_number_gt     3924
_reflns_threshold_expression     I>2\s(I)
_refine_ls_structure_factor_coef     Fsqd
_refine_ls_matrix_type     full
_refine_ls_R_factor_all     0.0660
_refine_ls_R_factor_gt     0.0439
_refine_ls_wR_factor_gt     0.1185
_refine_ls_wR_factor_ref     0.1309
_refine_ls_goodness_of_fit_ref     1.079
_refine_ls_restrained_S_all     1.079
_refine_ls_number_reflns     5541
_refine_ls_number_parameters     336
_refine_ls_number_restraints     0
_refine_ls_hydrogen_treatment     constr
_refine_ls_weighting_scheme     calc
_refine_ls_weighting_details
         'calc w=1/[\s^2^(Fo^2^)+(0.0632P)^2^+0.8555P] where P=(Fo^2^+2Fc^2^)/3'
_atom_sites_solution_hydrogens     geom
_atom_sites_solution_primary     direct
_atom_sites_solution_secondary     difmap
_refine_ls_shift/su_max     0.001
_refine_ls_shift/su_mean     0.000
_refine_diff_density_max     0.672
_refine_diff_density_min     -0.880
_refine_ls_extinction_method     none
_refine_ls_extinction_coef     ?
loop_
    _atom_type_symbol
    _atom_type_description
    _atom_type_scat_dispersion_real
    _atom_type_scat_dispersion_imag
    _atom_type_scat_source
    'C' 'C' 0.0033 0.0016
                         'International Tables Vol C Tables 4.2.6.8 and 6.1.1.4'
    'H' 'H' 0.0000 0.0000
                         'International Tables Vol C Tables 4.2.6.8 and 6.1.1.4'
    'N' 'N' 0.0061 0.0033
                         'International Tables Vol C Tables 4.2.6.8 and 6.1.1.4'
    'O' 'O' 0.0106 0.0060
                         'International Tables Vol C Tables 4.2.6.8 and 6.1.1.4'
    'Zn' 'Zn' 0.2839 1.4301
                         'International Tables Vol C Tables 4.2.6.8 and 6.1.1.4'
_computing_data_collection     'RAPID-AUTO (Rigaku, 1998)'
_computing_cell_refinement     'RAPID-AUTO (Rigaku, 1998)'
_computing_data_reduction     'CrystalStructure (Rigaku/MSC, 2002)'
_computing_structure_solution     'SHELXS97 (Sheldrick, 2008)'
_computing_structure_refinement     'SHELXL97 (Sheldrick, 2008)'
_computing_molecular_graphics     'X-SEED (Barbour, 2001)'
_computing_publication_material     'publCIF (Westrip, 2008)'
loop_
    _atom_site_type_symbol
    _atom_site_label
    _atom_site_fract_x
    _atom_site_fract_y
    _atom_site_fract_z
    _atom_site_U_iso_or_equiv
    _atom_site_adp_type
    _atom_site_calc_flag
    _atom_site_refinement_flags
    _atom_site_occupancy
    _atom_site_disorder_assembly
    _atom_site_disorder_group
    Zn Zn1 0.23086(3) 0.517846(16) 0.72570(3) 0.05090(13) Uani d . 1 . .
    O O1 0.2083(2) 0.43474(11) 0.6190(2) 0.0681(6) Uani d . 1 . .
    O O2 0.2863(2) 0.40272(11) 0.8070(2) 0.0663(6) Uani d . 1 . .
    O O3 0.3803(2) 0.13818(12) 0.5298(2) 0.0729(6) Uani d . 1 . .
    H H3o 0.3548 0.1357 0.4533 0.109 Uiso calc R 1 . .
    O O4 0.19613(18) 0.60020(9) 0.61024(17) 0.0507(4) Uani d . 1 . .
    O O5 0.3820(2) 0.61864(13) 0.5776(2) 0.0725(6) Uani d . 1 . .
    O O6 0.03862(19) 0.81782(11) 0.19250(19) 0.0612(5) Uani d . 1 . .
    H H6o 0.0924 0.8392 0.1669 0.092 Uiso calc R 1 . .
    O O1w 0.4267(2) 0.52299(12) 0.7387(2) 0.0749(7) Uani d . 1 . .
    H H1w1 0.4483 0.4874 0.7080 0.112 Uiso d R 1 . .
    H H1w2 0.4409 0.5576 0.7007 0.112 Uiso d R 1 . .
    O O2w 0.5117(3) 0.5725(2) 0.4171(4) 0.1517(16) Uani d . 1 . .
    H H2w1 0.4623 0.5704 0.4614 0.182 Uiso d R 1 . .
    H H2w2 0.4914 0.6047 0.3664 0.182 Uiso d R 1 . .
    N N1 0.2575(2) 0.55676(12) 0.8980(2) 0.0524(6) Uani d . 1 . .
    N N2 0.0408(2) 0.52319(11) 0.7369(2) 0.0478(5) Uani d . 1 . .
    C C1 0.2581(3) 0.38959(15) 0.6961(3) 0.0555(7) Uani d . 1 . .
    C C2 0.2870(3) 0.32281(14) 0.6520(3) 0.0498(6) Uani d . 1 . .
    C C3 0.2367(3) 0.30452(15) 0.5320(3) 0.0559(7) Uani d . 1 . .
    H H3 0.1830 0.3342 0.4795 0.067 Uiso calc R 1 . .
    C C4 0.2653(3) 0.24292(16) 0.4895(3) 0.0589(7) Uani d . 1 . .
    H H4 0.2291 0.2308 0.4095 0.071 Uiso calc R 1 . .
    C C5 0.3479(3) 0.19928(15) 0.5664(3) 0.0549(7) Uani d . 1 . .
    C C6 0.4005(3) 0.21700(15) 0.6863(3) 0.0574(7) Uani d . 1 . .
    H H6 0.4563 0.1879 0.7381 0.069 Uiso calc R 1 . .
    C C7 0.3693(3) 0.27787(15) 0.7279(3) 0.0555(7) Uani d . 1 . .
    H H7 0.4039 0.2893 0.8085 0.067 Uiso calc R 1 . .
    C C8 0.2667(3) 0.62967(14) 0.5549(3) 0.0495(6) Uani d . 1 . .
    C C9 0.2074(3) 0.67968(14) 0.4592(2) 0.0480(6) Uani d . 1 . .
    C C10 0.0776(3) 0.68671(15) 0.4180(3) 0.0539(7) Uani d . 1 . .
    H H10 0.0269 0.6598 0.4508 0.065 Uiso calc R 1 . .
    C C11 0.0234(3) 0.73289(16) 0.3295(3) 0.0562(7) Uani d . 1 . .
    H H11 -0.0634 0.7370 0.3031 0.067 Uiso calc R 1 . .
    C C12 0.0982(3) 0.77342(14) 0.2796(2) 0.0509(6) Uani d . 1 . .
    C C13 0.2280(3) 0.76739(15) 0.3202(3) 0.0562(7) Uani d . 1 . .
    H H13 0.2786 0.7945 0.2874 0.067 Uiso calc R 1 . .
    C C14 0.2815(3) 0.72096(14) 0.4094(3) 0.0543(7) Uani d . 1 . .
    H H14 0.3683 0.7172 0.4366 0.065 Uiso calc R 1 . .
    C C15 0.1503(3) 0.56991(13) 0.9281(2) 0.0501(6) Uani d . 1 . .
    C C16 0.3666(3) 0.57100(18) 0.9768(3) 0.0701(9) Uani d . 1 . .
    H H16 0.4399 0.5617 0.9560 0.084 Uiso calc R 1 . .
    C C17 0.3757(4) 0.5985(2) 1.0862(4) 0.0874(12) Uani d . 1 . .
    H H17 0.4542 0.6070 1.1392 0.105 Uiso calc R 1 . .
    C C18 0.2708(5) 0.6137(2) 1.1192(3) 0.0868(12) Uani d . 1 . .
    H H18 0.2774 0.6333 1.1940 0.104 Uiso calc R 1 . .
    C C19 0.1501(4) 0.59957(16) 1.0383(3) 0.0669(9) Uani d . 1 . .
    C C20 0.0339(5) 0.61090(19) 1.0621(4) 0.0853(12) Uani d . 1 . .
    H H20 0.0331 0.6306 1.1350 0.102 Uiso calc R 1 . .
    C C21 -0.0760(4) 0.5941(2) 0.9824(4) 0.0843(12) Uani d . 1 . .
    H H21 -0.1505 0.6015 1.0022 0.101 Uiso calc R 1 . .
    C C22 -0.0799(3) 0.56479(16) 0.8669(3) 0.0640(8) Uani d . 1 . .
    C C23 -0.1891(4) 0.5470(2) 0.7791(4) 0.0847(12) Uani d . 1 . .
    H H23 -0.2668 0.5547 0.7923 0.102 Uiso calc R 1 . .
    C C24 -0.1823(4) 0.5185(2) 0.6742(4) 0.0856(12) Uani d . 1 . .
    H H24 -0.2551 0.5069 0.6150 0.103 Uiso calc R 1 . .
    C C25 -0.0643(3) 0.50667(18) 0.6557(3) 0.0654(8) Uani d . 1 . .
    H H25 -0.0604 0.4866 0.5840 0.078 Uiso calc R 1 . .
    C C26 0.0332(3) 0.55205(13) 0.8411(2) 0.0472(6) Uani d . 1 . .
loop_
    _atom_site_aniso_label
    _atom_site_aniso_U_11
    _atom_site_aniso_U_22
    _atom_site_aniso_U_33
    _atom_site_aniso_U_12
    _atom_site_aniso_U_13
    _atom_site_aniso_U_23
    Zn1 0.0592(2) 0.0422(2) 0.0576(2) 0.00058(14) 0.02675(17) 0.00114(14)
    O1 0.0915(16) 0.0451(11) 0.0708(14) 0.0159(11) 0.0279(12) 0.0032(10)
    O2 0.0923(16) 0.0487(12) 0.0629(13) 0.0041(11) 0.0302(12) -0.0055(10)
    O3 0.0831(16) 0.0597(13) 0.0764(14) 0.0212(12) 0.0235(13) -0.0112(12)
    O4 0.0592(11) 0.0410(10) 0.0603(11) 0.0033(8) 0.0306(9) 0.0069(8)
    O5 0.0613(13) 0.0814(16) 0.0829(15) 0.0100(12) 0.0336(12) 0.0261(13)
    O6 0.0682(13) 0.0559(12) 0.0626(12) -0.0031(10) 0.0232(10) 0.0126(10)
    O1w 0.0624(14) 0.0749(16) 0.0959(18) 0.0095(11) 0.0359(13) 0.0233(13)
    O2w 0.140(3) 0.187(4) 0.162(3) -0.004(3) 0.099(3) -0.052(3)
    N1 0.0549(14) 0.0441(13) 0.0575(13) -0.0065(10) 0.0145(12) -0.0008(11)
    N2 0.0518(13) 0.0453(12) 0.0484(12) -0.0067(10) 0.0174(11) 0.0025(10)
    C1 0.0639(17) 0.0443(15) 0.0639(18) -0.0001(13) 0.0271(15) 0.0002(14)
    C2 0.0550(15) 0.0416(14) 0.0586(16) 0.0015(12) 0.0257(13) 0.0001(12)
    C3 0.0608(17) 0.0522(17) 0.0568(16) 0.0093(14) 0.0200(14) 0.0030(13)
    C4 0.0648(18) 0.0591(18) 0.0544(16) 0.0071(15) 0.0193(15) -0.0058(14)
    C5 0.0582(16) 0.0458(15) 0.0656(18) 0.0065(13) 0.0254(14) -0.0047(14)
    C6 0.0605(17) 0.0492(16) 0.0620(17) 0.0121(13) 0.0162(14) 0.0017(14)
    C7 0.0614(17) 0.0499(16) 0.0568(16) 0.0013(13) 0.0193(14) -0.0018(13)
    C8 0.0573(16) 0.0418(14) 0.0552(15) -0.0020(12) 0.0254(14) -0.0023(12)
    C9 0.0580(16) 0.0409(14) 0.0505(14) -0.0050(12) 0.0244(13) -0.0025(12)
    C10 0.0591(17) 0.0531(16) 0.0557(16) -0.0110(13) 0.0263(14) 0.0028(13)
    C11 0.0554(16) 0.0565(17) 0.0588(17) -0.0053(13) 0.0197(14) 0.0047(14)
    C12 0.0654(17) 0.0408(14) 0.0511(15) -0.0042(12) 0.0241(14) -0.0017(12)
    C13 0.0648(18) 0.0468(15) 0.0663(18) -0.0070(13) 0.0336(15) 0.0051(14)
    C14 0.0562(16) 0.0483(16) 0.0630(17) -0.0055(13) 0.0242(14) 0.0016(13)
    C15 0.0711(18) 0.0350(13) 0.0475(14) -0.0020(12) 0.0220(14) 0.0025(11)
    C16 0.068(2) 0.065(2) 0.071(2) -0.0107(17) 0.0100(17) -0.0038(17)
    C17 0.089(3) 0.088(3) 0.077(2) -0.018(2) 0.009(2) -0.005(2)
    C18 0.136(4) 0.065(2) 0.0498(18) -0.021(2) 0.011(2) -0.0128(16)
    C19 0.105(3) 0.0459(17) 0.0577(18) 0.0020(17) 0.0366(19) -0.0015(14)
    C20 0.138(4) 0.063(2) 0.071(2) 0.011(2) 0.055(3) -0.0033(18)
    C21 0.105(3) 0.068(2) 0.108(3) 0.026(2) 0.076(3) 0.017(2)
    C22 0.0641(19) 0.0555(18) 0.082(2) 0.0096(15) 0.0358(18) 0.0179(16)
    C23 0.062(2) 0.085(3) 0.115(3) 0.0119(19) 0.039(2) 0.032(3)
    C24 0.056(2) 0.092(3) 0.099(3) -0.0126(19) 0.005(2) 0.020(2)
    C25 0.069(2) 0.066(2) 0.0607(18) -0.0145(16) 0.0163(16) 0.0010(15)
    C26 0.0586(16) 0.0359(13) 0.0534(15) 0.0016(11) 0.0259(13) 0.0065(11)
loop_
    _geom_bond_atom_site_label_1
    _geom_bond_atom_site_label_2
    _geom_bond_site_symmetry_2
    _geom_bond_distance
    _geom_bond_publ_flag
    Zn1 O1 . 2.025(2) yes
    Zn1 O2 . 2.470(2) yes
    Zn1 O4 . 2.069(2) yes
    Zn1 O1w . 2.143(2) yes
    Zn1 N1 . 2.075(2) yes
    Zn1 N2 . 2.155(2) yes
    O1 C1 . 1.272(4) ?
    O2 C1 . 1.257(4) ?
    O3 C5 . 1.359(3) ?
    O3 H3o . 0.8501 ?
    O4 C8 . 1.282(3) ?
    O5 C8 . 1.253(3) ?
    O6 C12 . 1.358(3) ?
    O6 H6o . 0.8501 ?
    O1w H1w1 . 0.8500 ?
    O1w H1w2 . 0.8501 ?
    O2w H2w1 . 0.8499 ?
    O2w H2w2 . 0.8500 ?
    N1 C16 . 1.326(4) ?
    N1 C15 . 1.357(4) ?
    N2 C25 . 1.318(4) ?
    N2 C26 . 1.356(3) ?
    C1 C2 . 1.481(4) ?
    C2 C3 . 1.388(4) ?
    C2 C7 . 1.394(4) ?
    C3 C4 . 1.381(4) ?
    C3 H3 . 0.9300 ?
    C4 C5 . 1.384(4) ?
    C4 H4 . 0.9300 ?
    C5 C6 . 1.389(4) ?
    C6 C7 . 1.374(4) ?
    C6 H6 . 0.9300 ?
    C7 H7 . 0.9300 ?
    C8 C9 . 1.490(4) ?
    C9 C14 . 1.392(4) ?
    C9 C10 . 1.394(4) ?
    C10 C11 . 1.376(4) ?
    C10 H10 . 0.9300 ?
    C11 C12 . 1.391(4) ?
    C11 H11 . 0.9300 ?
    C12 C13 . 1.392(4) ?
    C13 C14 . 1.383(4) ?
    C13 H13 . 0.9300 ?
    C14 H14 . 0.9300 ?
    C15 C19 . 1.402(4) ?
    C15 C26 . 1.447(4) ?
    C16 C17 . 1.353(6) ?
    C16 H16 . 0.9300 ?
    C17 C18 . 1.358(6) ?
    C17 H17 . 0.9300 ?
    C18 C19 . 1.431(5) ?
    C18 H18 . 0.9300 ?
    C19 C20 . 1.412(6) ?
    C20 C21 . 1.349(6) ?
    C20 H20 . 0.9300 ?
    C21 C22 . 1.443(5) ?
    C21 H21 . 0.9300 ?
    C22 C23 . 1.391(5) ?
    C22 C26 . 1.394(4) ?
    C23 C24 . 1.357(6) ?
    C23 H23 . 0.9300 ?
    C24 C25 . 1.406(6) ?
    C24 H24 . 0.9300 ?
    C25 H25 . 0.9300 ?
loop_
    _geom_angle_atom_site_label_1
    _geom_angle_atom_site_label_2
    _geom_angle_atom_site_label_3
    _geom_angle_site_symmetry_1
    _geom_angle_site_symmetry_3
    _geom_angle
    _geom_angle_publ_flag
    O1 Zn1 O4 . . 105.98(8) ?
    O1 Zn1 N1 . . 147.52(9) ?
    O4 Zn1 N1 . . 106.14(8) ?
    O1 Zn1 O1w . . 91.75(10) ?
    O4 Zn1 O1w . . 90.57(8) ?
    N1 Zn1 O1w . . 92.66(10) ?
    O1 Zn1 N2 . . 96.91(9) ?
    O4 Zn1 N2 . . 89.51(8) ?
    N1 Zn1 N2 . . 78.65(9) ?
    O1w Zn1 N2 . . 170.97(10) ?
    O1 Zn1 O2 . . 57.39(8) ?
    O4 Zn1 O2 . . 161.68(7) ?
    N1 Zn1 O2 . . 91.30(8) ?
    O1w Zn1 O2 . . 82.91(8) ?
    N2 Zn1 O2 . . 99.59(8) ?
    C1 O1 Zn1 . . 100.74(19) ?
    C1 O2 Zn1 . . 80.68(17) ?
    C5 O3 H3o . . 109.5 ?
    C8 O4 Zn1 . . 130.40(18) ?
    C12 O6 H6o . . 109.5 ?
    Zn1 O1w H1w1 . . 109.4 ?
    Zn1 O1w H1w2 . . 109.5 ?
    H1w1 O1w H1w2 . . 109.5 ?
    H2w1 O2w H2w2 . . 111.0 ?
    C16 N1 C15 . . 118.9(3) ?
    C16 N1 Zn1 . . 126.4(2) ?
    C15 N1 Zn1 . . 114.65(18) ?
    C25 N2 C26 . . 118.2(3) ?
    C25 N2 Zn1 . . 129.3(2) ?
    C26 N2 Zn1 . . 112.33(18) ?
    O2 C1 O1 . . 120.3(3) ?
    O2 C1 C2 . . 121.2(3) ?
    O1 C1 C2 . . 118.5(3) ?
    O2 C1 Zn1 . . 70.63(16) ?
    O1 C1 Zn1 . . 50.35(14) ?
    C2 C1 Zn1 . . 164.2(2) ?
    C3 C2 C7 . . 118.2(3) ?
    C3 C2 C1 . . 120.6(3) ?
    C7 C2 C1 . . 121.2(3) ?
    C4 C3 C2 . . 121.0(3) ?
    C4 C3 H3 . . 119.5 ?
    C2 C3 H3 . . 119.5 ?
    C3 C4 C5 . . 119.8(3) ?
    C3 C4 H4 . . 120.1 ?
    C5 C4 H4 . . 120.1 ?
    O3 C5 C4 . . 122.6(3) ?
    O3 C5 C6 . . 117.3(3) ?
    C4 C5 C6 . . 120.0(3) ?
    C7 C6 C5 . . 119.5(3) ?
    C7 C6 H6 . . 120.3 ?
    C5 C6 H6 . . 120.3 ?
    C6 C7 C2 . . 121.5(3) ?
    C6 C7 H7 . . 119.3 ?
    C2 C7 H7 . . 119.3 ?
    O5 C8 O4 . . 123.4(3) ?
    O5 C8 C9 . . 118.9(2) ?
    O4 C8 C9 . . 117.7(2) ?
    C14 C9 C10 . . 118.4(3) ?
    C14 C9 C8 . . 120.3(3) ?
    C10 C9 C8 . . 121.3(2) ?
    C11 C10 C9 . . 121.1(3) ?
    C11 C10 H10 . . 119.5 ?
    C9 C10 H10 . . 119.5 ?
    C10 C11 C12 . . 120.0(3) ?
    C10 C11 H11 . . 120.0 ?
    C12 C11 H11 . . 120.0 ?
    O6 C12 C11 . . 117.0(3) ?
    O6 C12 C13 . . 123.3(3) ?
    C11 C12 C13 . . 119.7(3) ?
    C14 C13 C12 . . 119.7(3) ?
    C14 C13 H13 . . 120.1 ?
    C12 C13 H13 . . 120.1 ?
    C13 C14 C9 . . 121.1(3) ?
    C13 C14 H14 . . 119.5 ?
    C9 C14 H14 . . 119.5 ?
    N1 C15 C19 . . 122.5(3) ?
    N1 C15 C26 . . 117.3(2) ?
    C19 C15 C26 . . 120.1(3) ?
    N1 C16 C17 . . 122.7(4) ?
    N1 C16 H16 . . 118.7 ?
    C17 C16 H16 . . 118.7 ?
    C16 C17 C18 . . 120.4(4) ?
    C16 C17 H17 . . 119.8 ?
    C18 C17 H17 . . 119.8 ?
    C17 C18 C19 . . 119.6(3) ?
    C17 C18 H18 . . 120.2 ?
    C19 C18 H18 . . 120.2 ?
    C15 C19 C20 . . 118.5(3) ?
    C15 C19 C18 . . 115.8(3) ?
    C20 C19 C18 . . 125.7(3) ?
    C21 C20 C19 . . 122.1(3) ?
    C21 C20 H20 . . 118.9 ?
    C19 C20 H20 . . 118.9 ?
    C20 C21 C22 . . 121.0(3) ?
    C20 C21 H21 . . 119.5 ?
    C22 C21 H21 . . 119.5 ?
    C23 C22 C26 . . 117.0(3) ?
    C23 C22 C21 . . 124.7(3) ?
    C26 C22 C21 . . 118.3(3) ?
    C24 C23 C22 . . 120.0(3) ?
    C24 C23 H23 . . 120.0 ?
    C22 C23 H23 . . 120.0 ?
    C23 C24 C25 . . 119.5(4) ?
    C23 C24 H24 . . 120.2 ?
    C25 C24 H24 . . 120.2 ?
    N2 C25 C24 . . 122.0(4) ?
    N2 C25 H25 . . 119.0 ?
    C24 C25 H25 . . 119.0 ?
    N2 C26 C22 . . 123.4(3) ?
    N2 C26 C15 . . 116.8(2) ?
    C22 C26 C15 . . 119.8(3) ?
loop_
    _geom_torsion_atom_site_label_1
    _geom_torsion_atom_site_label_2
    _geom_torsion_atom_site_label_3
    _geom_torsion_atom_site_label_4
    _geom_torsion_site_symmetry_1
    _geom_torsion_site_symmetry_2
    _geom_torsion_site_symmetry_3
    _geom_torsion_site_symmetry_4
    _geom_torsion
    _geom_torsion_publ_flag
    O4 Zn1 O1 C1 . . . . 166.06(18) ?
    N1 Zn1 O1 C1 . . . . -22.8(3) ?
    O1w Zn1 O1 C1 . . . . 75.0(2) ?
    N2 Zn1 O1 C1 . . . . -102.5(2) ?
    O2 Zn1 O1 C1 . . . . -5.47(18) ?
    O1 Zn1 O2 C1 . . . . 5.51(18) ?
    O4 Zn1 O2 C1 . . . . -21.3(3) ?
    N1 Zn1 O2 C1 . . . . 176.32(19) ?
    O1w Zn1 O2 C1 . . . . -91.16(19) ?
    N2 Zn1 O2 C1 . . . . 97.61(19) ?
    O1 Zn1 O4 C8 . . . . -80.1(2) ?
    N1 Zn1 O4 C8 . . . . 104.8(2) ?
    O1w Zn1 O4 C8 . . . . 11.9(2) ?
    N2 Zn1 O4 C8 . . . . -177.1(2) ?
    O2 Zn1 O4 C8 . . . . -56.9(4) ?
    C1 Zn1 O4 C8 . . . . -70.8(3) ?
    O1 Zn1 N1 C16 . . . . 92.9(3) ?
    O4 Zn1 N1 C16 . . . . -95.9(3) ?
    O1w Zn1 N1 C16 . . . . -4.6(3) ?
    N2 Zn1 N1 C16 . . . . 177.9(3) ?
    O2 Zn1 N1 C16 . . . . 78.4(3) ?
    C1 Zn1 N1 C16 . . . . 80.4(3) ?
    O1 Zn1 N1 C15 . . . . -89.0(3) ?
    O4 Zn1 N1 C15 . . . . 82.14(19) ?
    O1w Zn1 N1 C15 . . . . 173.51(19) ?
    N2 Zn1 N1 C15 . . . . -4.01(18) ?
    O2 Zn1 N1 C15 . . . . -103.54(19) ?
    C1 Zn1 N1 C15 . . . . -101.5(2) ?
    O1 Zn1 N2 C25 . . . . -33.1(3) ?
    O4 Zn1 N2 C25 . . . . 73.0(3) ?
    N1 Zn1 N2 C25 . . . . 179.5(3) ?
    O2 Zn1 N2 C25 . . . . -91.1(3) ?
    C1 Zn1 N2 C25 . . . . -62.0(3) ?
    O1 Zn1 N2 C26 . . . . 151.55(17) ?
    O4 Zn1 N2 C26 . . . . -102.41(18) ?
    N1 Zn1 N2 C26 . . . . 4.16(17) ?
    O2 Zn1 N2 C26 . . . . 93.56(17) ?
    C1 Zn1 N2 C26 . . . . 122.68(18) ?
    Zn1 O2 C1 O1 . . . . -8.6(3) ?
    Zn1 O2 C1 C2 . . . . 168.4(3) ?
    Zn1 O1 C1 O2 . . . . 10.5(3) ?
    Zn1 O1 C1 C2 . . . . -166.6(2) ?
    O2 C1 C2 C3 . . . . 168.8(3) ?
    O1 C1 C2 C3 . . . . -14.2(4) ?
    O2 C1 C2 C7 . . . . -14.0(4) ?
    O1 C1 C2 C7 . . . . 163.1(3) ?
    C7 C2 C3 C4 . . . . 1.3(4) ?
    C1 C2 C3 C4 . . . . 178.7(3) ?
    C2 C3 C4 C5 . . . . -1.8(5) ?
    C3 C4 C5 O3 . . . . -179.6(3) ?
    C3 C4 C5 C6 . . . . 1.0(5) ?
    O3 C5 C6 C7 . . . . -179.1(3) ?
    C4 C5 C6 C7 . . . . 0.3(5) ?
    C5 C6 C7 C2 . . . . -0.8(5) ?
    C3 C2 C7 C6 . . . . 0.0(4) ?
    C1 C2 C7 C6 . . . . -177.4(3) ?
    Zn1 O4 C8 O5 . . . . -11.7(4) ?
    Zn1 O4 C8 C9 . . . . 168.48(17) ?
    O5 C8 C9 C14 . . . . -9.9(4) ?
    O4 C8 C9 C14 . . . . 169.9(3) ?
    O5 C8 C9 C10 . . . . 170.5(3) ?
    O4 C8 C9 C10 . . . . -9.7(4) ?
    C14 C9 C10 C11 . . . . 0.5(4) ?
    C8 C9 C10 C11 . . . . -179.9(3) ?
    C9 C10 C11 C12 . . . . 0.1(5) ?
    C10 C11 C12 O6 . . . . 179.9(3) ?
    C10 C11 C12 C13 . . . . -0.5(4) ?
    O6 C12 C13 C14 . . . . 179.9(3) ?
    C11 C12 C13 C14 . . . . 0.3(4) ?
    C12 C13 C14 C9 . . . . 0.3(5) ?
    C10 C9 C14 C13 . . . . -0.7(4) ?
    C8 C9 C14 C13 . . . . 179.7(3) ?
    C16 N1 C15 C19 . . . . 1.6(4) ?
    Zn1 N1 C15 C19 . . . . -176.6(2) ?
    C16 N1 C15 C26 . . . . -178.4(3) ?
    Zn1 N1 C15 C26 . . . . 3.4(3) ?
    C15 N1 C16 C17 . . . . -0.3(5) ?
    Zn1 N1 C16 C17 . . . . 177.7(3) ?
    N1 C16 C17 C18 . . . . -1.0(6) ?
    C16 C17 C18 C19 . . . . 1.0(6) ?
    N1 C15 C19 C20 . . . . -179.6(3) ?
    C26 C15 C19 C20 . . . . 0.5(4) ?
    N1 C15 C19 C18 . . . . -1.5(4) ?
    C26 C15 C19 C18 . . . . 178.5(3) ?
    C17 C18 C19 C15 . . . . 0.2(5) ?
    C17 C18 C19 C20 . . . . 178.1(4) ?
    C15 C19 C20 C21 . . . . 0.1(5) ?
    C18 C19 C20 C21 . . . . -177.8(4) ?
    C19 C20 C21 C22 . . . . -1.4(6) ?
    C20 C21 C22 C23 . . . . -178.9(4) ?
    C20 C21 C22 C26 . . . . 2.2(5) ?
    C26 C22 C23 C24 . . . . 0.2(5) ?
    C21 C22 C23 C24 . . . . -178.7(4) ?
    C22 C23 C24 C25 . . . . 0.5(6) ?
    C26 N2 C25 C24 . . . . 0.4(5) ?
    Zn1 N2 C25 C24 . . . . -174.8(2) ?
    C23 C24 C25 N2 . . . . -0.8(6) ?
    C25 N2 C26 C22 . . . . 0.3(4) ?
    Zn1 N2 C26 C22 . . . . 176.3(2) ?
    C25 N2 C26 C15 . . . . -179.7(3) ?
    Zn1 N2 C26 C15 . . . . -3.7(3) ?
    C23 C22 C26 N2 . . . . -0.6(4) ?
    C21 C22 C26 N2 . . . . 178.3(3) ?
    C23 C22 C26 C15 . . . . 179.4(3) ?
    C21 C22 C26 C15 . . . . -1.7(4) ?
    N1 C15 C26 N2 . . . . 0.4(4) ?
    C19 C15 C26 N2 . . . . -179.6(2) ?
    N1 C15 C26 C22 . . . . -179.6(2) ?
    C19 C15 C26 C22 . . . . 0.4(4) ?
loop_
    _geom_hbond_atom_site_label_D
    _geom_hbond_atom_site_label_H
    _geom_hbond_atom_site_label_A
    _geom_hbond_site_symmetry_A
    _geom_hbond_distance_DH
    _geom_hbond_distance_HA
    _geom_hbond_distance_DA
    _geom_hbond_angle_DHA
    _geom_hbond_publ_flag
    O3 H3o O2 4_565 0.85 1.81 2.619(3) 157 yes
    O6 H6o O4 4_575 0.85 1.90 2.742(3) 171 yes
    O1w H1w1 O2w 3_666 0.85 2.01 2.819(4) 158 yes
    O1w H1w2 O5 . 0.85 1.84 2.599(3) 148 yes
    O2w H2w1 O5 . 0.85 2.04 2.801(4) 148 yes
