# Supplementary material for: Aqua(4-hydroxy­benzoato-κO)(4-hydroxy­benzoato-κ2 O,O′)(1,10-phenanthroline-κ2 N,N′)zinc(II) monohydrate
Source: Acta Crystallogr Sect E Struct Rep Online. 2008 Jan 25;64(Pt 2):m422. doi: 10.1107/S1600536808002249 (PMC2960213; doi:10.1107/S1600536808002249)
Supplement: Supplementary file 2 [file e-64-0m422-Isup2.hkl]

# 
# h,k,l, Fc-squared, Fo-squared, sigma(Fo-squared) and status flag 
# 
data_I
_shelx_title '  P21/c' 
_shelx_refln_list_code          4 
_shelx_F_calc_maximum      246.61 
_exptl_crystal_F_000      1144.00 
_reflns_d_resolution_high  0.7705 
 
loop_ 
 _symmetry_equiv_pos_as_xyz 
 'x, y, z' 
 '-x, y+1/2, -z+1/2' 
 '-x, -y, -z' 
 'x, -y-1/2, z-1/2' 
 
_cell_length_a    11.1169 
_cell_length_b    19.7375 
_cell_length_c    11.5503 
_cell_angle_alpha  90.000 
_cell_angle_beta  106.298 
_cell_angle_gamma  90.000 
 
_shelx_F_squared_multiplier     1.000 
 
loop_ 
 _refln_index_h 
 _refln_index_k 
 _refln_index_l 
 _refln_F_squared_calc 
 _refln_F_squared_meas 
 _refln_F_squared_sigma 
 _refln_observed_status 
   2   0   0    40189.54    43667.60    688.32 o 
   3   0   0     1466.06     1480.64     13.74 o 
   4   0   0    16959.28    17572.65    228.97 o 
   5   0   0     9645.62     9177.80    109.41 o 
   6   0   0     9440.73     9693.42    122.32 o 
   7   0   0     3987.79     4224.58     51.10 o 
   8   0   0      790.19      841.25     17.78 o 
   9   0   0       58.53       78.02      8.79 o 
  10   0   0      112.82      168.43     12.58 o 
  11   0   0       29.00       23.13     16.50 o 
  12   0   0       20.75       13.90      5.59 o 
  13   0   0        8.33        6.43      7.38 o 
   2   1   0    13058.70    14308.04    105.29 o 
   3   1   0      507.39      429.82      4.07 o 
   4   1   0      162.74      152.29      3.33 o 
   5   1   0     1415.15     1430.07     11.64 o 
   6   1   0      542.62      580.28      9.43 o 
   7   1   0      207.04      218.83      6.49 o 
   8   1   0       14.13       10.60      2.90 o 
   9   1   0       21.42       16.99      4.38 o 
  10   1   0       89.36       84.49      5.30 o 
  11   1   0       36.03       16.67      5.40 o 
  12   1   0        2.68        0.35      2.86 o 
  13   1   0        0.03        3.40      4.97 o 
   2   2   0     2183.93     2616.74     52.39 o 
   3   2   0    12833.73    13542.58    113.23 o 
   4   2   0     5190.53     5162.58     36.85 o 
   5   2   0     2975.80     2736.41     20.70 o 
   6   2   0      794.88      661.69      6.91 o 
   7   2   0     1147.62     1040.11     12.90 o 
   8   2   0       19.17       22.20      4.17 o 
   9   2   0      308.41      347.98     25.05 o 
  10   2   0      167.45      153.68      6.25 o 
  11   2   0      270.24      258.71      8.61 o 
  12   2   0        9.68        4.94      3.98 o 
  13   2   0       28.03       11.21      8.03 o 
   1   3   0     7809.49     8391.80     71.17 o 
   2   3   0     9932.23    10156.67     92.05 o 
   3   3   0       53.43       43.94      2.44 o 
   4   3   0     2174.82     2136.06     16.66 o 
   5   3   0      133.75      191.84      4.24 o 
   6   3   0     1010.50      931.60      9.08 o 
   7   3   0      433.52      452.57      6.79 o 
   8   3   0      120.18      101.55      4.54 o 
   9   3   0      739.32      760.03     28.87 o 
  10   3   0       30.99       19.33      4.18 o 
  11   3   0       21.61       14.85      4.93 o 
  12   3   0       11.31       10.49      4.77 o 
  13   3   0        1.74       -1.00      5.20 o 
   0   4   0     4644.08     4573.25     51.70 o 
   1   4   0     3314.65     3205.92     24.44 o 
   2   4   0      999.40      767.23      7.67 o 
   3   4   0     1302.60     1295.97     10.62 o 
   4   4   0     6431.57     6679.79     49.97 o 
   5   4   0     1638.42     1516.01     19.74 o 
   6   4   0     2647.95     2691.72     25.38 o 
   7   4   0      825.20      788.87     18.12 o 
   8   4   0       11.46       27.87      4.06 o 
   9   4   0     1060.21     1095.96     32.63 o 
  10   4   0       99.60       97.39      6.28 o 
  11   4   0      357.40      322.74     18.63 o 
  12   4   0       17.38       10.88      4.59 o 
  13   4   0       19.48        5.71      8.05 o 
   1   5   0     1647.01     1684.94     23.00 o 
   2   5   0      888.53      860.92      8.98 o 
   3   5   0      403.21      339.73      5.23 o 
   4   5   0       12.51        3.88      2.13 o 
   5   5   0      974.33     1077.20     10.33 o 
   6   5   0       29.77       23.30      3.73 o 
   7   5   0      327.48      338.76     19.16 o 
   8   5   0        2.41        5.41      3.22 o 
   9   5   0      581.65      616.24     40.75 o 
  10   5   0      438.17      532.56     27.27 o 
  11   5   0        6.21        5.85      4.15 o 
  12   5   0       23.67       14.72      8.07 o 
  13   5   0        0.24       -6.40      7.22 o 
   0   6   0     2858.65     3586.37     46.21 o 
   1   6   0      507.21      391.93      5.95 o 
   2   6   0       75.97       55.35      7.21 o 
   3   6   0        3.52        1.61      2.37 o 
   4   6   0     1815.70     1816.42     16.26 o 
   5   6   0     1158.30     1130.98     12.55 o 
   6   6   0     1230.60     1184.89     21.04 o 
   7   6   0      591.99      537.24     15.62 o 
   8   6   0       46.25       37.94      5.05 o 
   9   6   0      411.09      425.07     30.34 o 
  10   6   0       50.83       48.90      4.80 o 
  11   6   0      342.62      376.32     20.28 o 
  12   6   0        0.11       -0.06      5.90 o 
  13   6   0       26.12       17.94     11.72 o 
   1   7   0      457.89      429.62      6.47 o 
   2   7   0      187.48      157.27      5.06 o 
   3   7   0      369.95      309.50      6.43 o 
   4   7   0      476.60      491.44      7.91 o 
   5   7   0     6833.44     7081.48     94.95 o 
   6   7   0      241.78      241.35      5.26 o 
   7   7   0      285.89      316.83     11.57 o 
   8   7   0       39.36       45.69      7.69 o 
   9   7   0      191.24      212.41     13.65 o 
  10   7   0      326.14      381.97     16.15 o 
  11   7   0       80.42       70.68      9.28 o 
  12   7   0       61.43       62.02     10.57 o 
  13   7   0        0.02       -7.69      7.69 o 
   0   8   0     1222.08     1105.03     17.76 o 
   1   8   0      371.17      338.62      6.49 o 
   2   8   0     2492.01     2373.66     21.68 o 
   3   8   0      297.07      286.68      5.57 o 
   4   8   0      650.74      612.62      9.10 o 
   5   8   0      682.63      642.84      8.62 o 
   6   8   0     1271.48     1246.57     22.58 o 
   7   8   0        6.58        3.23      2.49 o 
   8   8   0      454.73      493.06     24.73 o 
   9   8   0       24.20       20.83      3.65 o 
  10   8   0       17.19       14.34      3.41 o 
  11   8   0       35.68       42.61     10.58 o 
  12   8   0        0.81        5.63     12.31 o 
  13   8   0       12.03        8.55      8.98 o 
   1   9   0     5100.32     5221.67     49.51 o 
   2   9   0       63.55       68.33      4.37 o 
   3   9   0     3825.57     3652.39     37.10 o 
   4   9   0       11.49        7.01      4.13 o 
   5   9   0     5154.52     5156.64     53.06 o 
   6   9   0      109.08      121.06      4.65 o 
   7   9   0      649.62      650.16     12.79 o 
   8   9   0      313.62      294.23     14.63 o 
   9   9   0      156.15      138.64     13.28 o 
  10   9   0      519.54      572.72     32.07 o 
  11   9   0       20.91       13.20      8.05 o 
  12   9   0       55.72       50.05     12.72 o 
   0  10   0     7825.69     7840.67    115.84 o 
   1  10   0       51.01       47.64      4.25 o 
   2  10   0     1442.86     1365.21     15.13 o 
   3  10   0        4.08        0.88      3.83 o 
   4  10   0       61.12       52.69      5.31 o 
   5  10   0       42.46       31.76      4.24 o 
   6  10   0      131.71      112.41      4.83 o 
   7  10   0      391.57      408.14      7.99 o 
   8  10   0        8.60       -0.01      4.23 o 
   9  10   0       10.15        9.67      4.64 o 
  10  10   0        8.56        4.31      4.34 o 
  11  10   0       27.74       31.12     16.09 o 
  12  10   0        0.45        2.41      9.47 o 
   1  11   0     5158.66     5097.92     52.05 o 
   2  11   0      486.46      478.95      8.77 o 
   3  11   0     1338.51     1267.76     15.83 o 
   4  11   0      569.91      521.76     11.14 o 
   5  11   0     2757.35     2792.76     29.33 o 
   6  11   0      647.66      604.01     16.38 o 
   7  11   0      190.19      183.42      6.32 o 
   8  11   0      204.27      185.86     13.34 o 
   9  11   0       10.94        7.60      3.74 o 
  10  11   0      126.96      135.40     14.09 o 
  11  11   0        2.42       10.35     12.03 o 
  12  11   0       49.71       52.27     13.51 o 
   0  12   0        9.12        9.31      6.46 o 
   1  12   0      798.23      763.87     11.92 o 
   2  12   0       39.47       32.93      4.34 o 
   3  12   0      731.64      773.14     14.37 o 
   4  12   0      169.40      162.48     10.08 o 
   5  12   0       52.49       62.32      6.59 o 
   6  12   0        2.54        7.92      4.53 o 
   7  12   0       17.87       21.73      4.36 o 
   8  12   0       71.26       56.17      4.47 o 
   9  12   0       27.86       22.48      5.53 o 
  10  12   0        1.52        1.61     10.54 o 
  11  12   0       15.67       19.73     11.22 o 
  12  12   0        0.19        2.44      9.60 o 
   1  13   0     3385.66     3295.19     40.05 o 
   2  13   0      207.51      197.29      7.44 o 
   3  13   0       46.68       43.15      6.11 o 
   4  13   0     2621.80     2534.61     40.04 o 
   5  13   0      267.95      275.98      8.23 o 
   6  13   0     3453.07     3355.73     66.54 o 
   7  13   0       93.48       90.65      6.09 o 
   8  13   0      910.81      861.26     45.94 o 
   9  13   0       13.79       17.29      7.03 o 
  10  13   0      416.90      518.15     33.82 o 
  11  13   0        1.66       -0.67     11.37 o 
   0  14   0      266.12      266.60     14.18 o 
   1  14   0      474.30      476.76     13.65 o 
   2  14   0       86.30       93.06      6.42 o 
   3  14   0       17.27       15.35      6.80 o 
   4  14   0      948.07      994.54     21.17 o 
   5  14   0        1.38       -1.77      4.00 o 
   6  14   0        0.80       -0.25      3.62 o 
   7  14   0       41.89       42.62      5.12 o 
   8  14   0       53.76       44.62      5.01 o 
   9  14   0        1.74       -4.31      5.09 o 
  10  14   0        0.11        8.20      9.74 o 
  11  14   0        0.31        7.39     10.99 o 
   1  15   0     1395.75     1352.56     20.07 o 
   2  15   0      118.64      134.39      9.50 o 
   3  15   0     3024.92     2971.45     36.73 o 
   4  15   0      346.69      308.38     13.54 o 
   5  15   0      596.09      585.00     14.96 o 
   6  15   0        6.11        1.58      5.11 o 
   7  15   0      212.62      228.03      8.18 o 
   8  15   0      230.88      230.88     14.45 o 
   9  15   0       36.34       39.42     12.10 o 
  10  15   0      151.84      186.68     24.31 o 
  11  15   0       21.13       27.07     11.84 o 
   0  16   0       27.33       18.78     10.11 o 
   1  16   0      110.32      126.10      8.24 o 
   2  16   0        0.49        5.02      6.80 o 
   3  16   0       24.23       31.20      7.67 o 
   4  16   0       59.60       41.76      5.85 o 
   5  16   0       33.27       26.96      5.02 o 
   6  16   0        3.59        4.56      4.57 o 
   7  16   0       16.05       10.77      5.27 o 
   8  16   0        3.44       -1.36      4.14 o 
   9  16   0       14.91       25.43     10.31 o 
  10  16   0       32.82       41.29     16.29 o 
   1  17   0      672.88      714.18     17.12 o 
   2  17   0        3.89       -1.18      5.87 o 
   3  17   0      407.21      419.42     15.55 o 
   4  17   0      117.92      115.71      8.66 o 
   5  17   0      482.86      479.81     12.37 o 
   6  17   0      133.45      142.07     14.59 o 
   7  17   0      214.62      205.05     18.49 o 
   8  17   0       26.76       15.17      6.78 o 
   9  17   0       40.55       56.97     10.83 o 
  10  17   0       61.64       81.98     13.51 o 
   0  18   0       33.76       36.02     11.76 o 
   1  18   0       37.00       52.19     10.44 o 
   2  18   0       23.30       17.79      8.91 o 
   3  18   0       35.51       36.40      7.77 o 
   4  18   0        8.36       10.68      5.53 o 
   5  18   0       27.58       26.05      8.55 o 
   6  18   0        3.95        2.26      4.71 o 
   7  18   0       43.63       27.24     10.42 o 
   8  18   0        0.49       -9.98     10.42 o 
   9  18   0       47.25       47.85     13.36 o 
   1  19   0     1278.98     1271.87     39.42 o 
   2  19   0        1.38       -2.99      8.26 o 
   3  19   0      453.93      459.54     15.28 o 
   4  19   0        2.61        3.60      6.13 o 
   5  19   0      323.18      338.33     16.34 o 
   6  19   0       70.08       74.32      9.83 o 
   7  19   0      150.23      137.20     16.77 o 
   8  19   0       48.63       53.00     11.72 o 
   9  19   0       76.88       99.99     17.16 o 
   0  20   0      528.34      584.16     27.03 o 
   1  20   0        0.44       -7.35      7.35 o 
   2  20   0      103.08      121.02      9.33 o 
   3  20   0       13.40        8.97      8.05 o 
   4  20   0       53.65       56.89     10.43 o 
   5  20   0       39.26       41.45     10.19 o 
   6  20   0      113.32       80.77     17.25 o 
   7  20   0       19.28       13.34      7.66 o 
   8  20   0       19.41       21.54     10.74 o 
   1  21   0       55.19       54.82     10.85 o 
   2  21   0       17.47       20.02      7.89 o 
   3  21   0       77.18       74.32      9.03 o 
   4  21   0       80.78       70.00      9.75 o 
   5  21   0        1.99       10.78     10.12 o 
   6  21   0       29.77       23.31      9.29 o 
   7  21   0        9.14        9.89      9.97 o 
   0  22   0       79.99       51.66     16.25 o 
   1  22   0        4.58       -1.19     10.70 o 
   2  22   0      200.88      204.23     26.50 o 
   3  22   0       61.16       70.42     12.63 o 
   4  22   0       81.71       73.62     14.25 o 
   5  22   0       72.29       80.52     15.36 o 
   6  22   0       20.71       20.74     10.03 o 
   7  22   0       30.23        9.90     17.74 o 
   1  23   0      187.53      203.19     19.46 o 
   2  23   0      128.31      121.59     13.62 o 
   3  23   0       81.81       74.84     14.47 o 
   4  23   0       17.98       28.33     12.15 o 
   5  23   0       91.77       84.67     10.35 o 
   6  23   0       67.16       43.46     11.77 o 
   0  24   0     1085.45     1115.87     72.60 o 
   1  24   0       99.67       64.64     14.70 o 
   2  24   0      192.40      209.39     17.81 o 
   3  24   0       41.74       33.07     11.80 o 
   4  24   0      138.04      139.11     12.88 o 
   1  25   0        2.76        6.02     10.97 o 
   2  25   0        2.89        9.12     10.83 o 
   3  25   0       93.80       98.77     16.30 o 
 -14   1   1       39.61       19.99      6.69 o 
 -13   1   1        3.28       -3.10      4.26 o 
 -12   1   1      154.63      153.36      6.98 o 
 -11   1   1       27.25       41.14      6.15 o 
 -10   1   1     1824.60     1927.77     43.23 o 
  -9   1   1     1192.49     1267.43     21.89 o 
  -8   1   1      584.69      521.27      8.44 o 
  -7   1   1     2936.39     3101.97     30.86 o 
  -6   1   1     1072.91      954.66     10.79 o 
  -5   1   1    16523.58    17130.00    172.86 o 
  -4   1   1      849.37      917.81      8.74 o 
  -3   1   1    30405.07    30853.02    342.05 o 
  -2   1   1     2839.86     2934.57     20.81 o 
   1   1   1    34732.75    37778.56    365.89 o 
   2   1   1      134.43      112.90      2.16 o 
   3   1   1     1311.62     1325.24      8.71 o 
   4   1   1     9422.67     8888.26     65.55 o 
   5   1   1     5990.24     5838.20     45.66 o 
   6   1   1     1629.62     1531.83     13.42 o 
   7   1   1      150.80      187.92      5.14 o 
   8   1   1       11.78       27.60      4.00 o 
   9   1   1      285.95      311.37      6.89 o 
  10   1   1      406.34      395.37     11.97 o 
  11   1   1        0.93       -0.42      3.72 o 
  12   1   1       43.20       21.71      6.70 o 
  13   1   1        0.41        1.02     10.46 o 
 -14   2   1        1.63       -1.07      6.06 o 
 -13   2   1        0.75        2.26      5.01 o 
 -12   2   1        0.57        2.74      4.20 o 
 -11   2   1      111.58      112.93      9.05 o 
 -10   2   1       20.12       15.21      4.77 o 
  -9   2   1      471.49      448.82      9.55 o 
  -8   2   1       14.57       35.58      5.59 o 
  -7   2   1      159.90      156.35      5.80 o 
  -6   2   1     1458.89     1599.40     17.92 o 
  -5   2   1     2880.07     2742.53     22.62 o 
  -4   2   1     1997.62     1951.44     13.68 o 
  -3   2   1     4227.01     4848.52     35.25 o 
  -2   2   1     3766.18     4337.11     44.01 o 
  -1   2   1     1401.92     1195.18     10.13 o 
   1   2   1     4410.33     4383.56     42.36 o 
   2   2   1      116.34      171.88      3.60 o 
   3   2   1      393.41      397.55      3.31 o 
   4   2   1       14.76       15.97      1.86 o 
   5   2   1     1854.53     1993.29     29.51 o 
   6   2   1      232.79      259.51      9.70 o 
   7   2   1      579.01      567.47     13.11 o 
   8   2   1       75.43       97.39     12.96 o 
   9   2   1       45.66       24.81      6.17 o 
  10   2   1       80.24       83.21      7.55 o 
  11   2   1        1.10        8.05      3.86 o 
  12   2   1        3.15        2.12      4.66 o 
  13   2   1        1.09        0.29      6.60 o 
 -13   3   1        3.75        1.30      4.06 o 
 -12   3   1      119.74      126.18     10.82 o 
 -11   3   1      137.55      139.40      6.55 o 
 -10   3   1      852.79      831.70     12.32 o 
  -9   3   1      577.07      627.93     18.78 o 
  -8   3   1      615.85      660.37      9.69 o 
  -7   3   1     1608.19     1655.13     16.71 o 
  -6   3   1     1979.18     2063.66     26.58 o 
  -5   3   1     6002.16     5908.18     57.42 o 
  -4   3   1     7590.32     7520.57     62.54 o 
  -3   3   1     1486.51     1554.55     27.26 o 
  -2   3   1       50.18      403.63     23.50 o 
  -1   3   1      861.32      857.69      8.28 o 
   0   3   1      289.15      388.30      9.86 o 
   1   3   1     9091.59     9692.87     85.47 o 
   2   3   1     2430.74     2411.17     36.05 o 
   3   3   1     1819.30     1662.24     12.40 o 
   4   3   1      534.21      445.85      4.55 o 
   5   3   1     2469.49     2555.51     17.71 o 
   6   3   1      426.01      359.99      7.08 o 
   7   3   1      330.11      339.91      9.25 o 
   8   3   1      539.04      517.49     12.21 o 
   9   3   1       95.55      103.78      4.98 o 
  10   3   1      882.41      843.01     49.46 o 
  11   3   1        2.22        0.59      3.05 o 
  12   3   1      146.04      177.10     22.27 o 
  13   3   1        0.24        8.10      6.08 o 
 -13   4   1        2.21       -1.63      8.50 o 
 -12   4   1       12.11        5.12      3.66 o 
 -11   4   1        0.64       -2.31      3.84 o 
 -10   4   1       57.97       78.90     13.70 o 
  -9   4   1      344.92      367.49     15.55 o 
  -8   4   1       47.70       49.57      6.01 o 
  -7   4   1       30.30       26.30      5.60 o 
  -6   4   1       26.00       40.54      4.24 o 
  -5   4   1      408.58      408.92      5.89 o 
  -4   4   1      563.35      518.17      7.10 o 
  -3   4   1      210.86      184.31      5.38 o 
  -2   4   1     5333.29     5083.32     44.49 o 
  -1   4   1    16186.80    17432.67    186.50 o 
   0   4   1     8849.16    10720.67     99.76 o 
   1   4   1     1240.72     1323.57     11.71 o 
   2   4   1      709.81      692.71      7.52 o 
   3   4   1     1597.76     1709.20     10.75 o 
   4   4   1      697.98      783.80      7.37 o 
   5   4   1     1149.54     1160.18     21.21 o 
   6   4   1     1218.44     1313.59     17.38 o 
   7   4   1      231.59      207.46      4.96 o 
   8   4   1       70.94       61.69      5.85 o 
   9   4   1       31.31       24.63      4.96 o 
  10   4   1        1.14       -1.16      5.06 o 
  11   4   1        1.42        2.19      3.05 o 
  12   4   1        7.32       -2.46      5.77 o 
  13   4   1        4.53       10.84      8.89 o 
 -13   5   1        9.97        8.20      9.29 o 
 -12   5   1      148.86      161.95     11.41 o 
 -11   5   1       48.42       60.67      6.05 o 
 -10   5   1      482.89      420.17     25.17 o 
  -9   5   1      184.28      179.42     10.58 o 
  -8   5   1      781.96      835.12     14.12 o 
  -7   5   1      724.31      686.02     10.37 o 
  -6   5   1      186.24      138.33      5.19 o 
  -5   5   1     2485.73     2265.99     18.53 o 
  -4   5   1        6.26        1.77      2.73 o 
  -3   5   1      176.58      170.79      5.51 o 
  -2   5   1       68.42       74.13      4.41 o 
  -1   5   1    18088.44    19497.50    217.26 o 
   0   5   1    17872.47    20478.29    230.41 o 
   1   5   1     1822.73     2274.81     19.52 o 
   2   5   1      297.34      329.89      5.04 o 
   3   5   1     1353.74     1309.75     10.01 o 
   4   5   1      284.04      265.20      4.25 o 
   5   5   1     4030.70     4127.16     48.77 o 
   6   5   1     1994.87     1888.43     36.97 o 
   7   5   1      466.18      462.42     12.99 o 
   8   5   1      377.06      346.51     18.91 o 
   9   5   1      400.31      377.46     26.12 o 
  10   5   1      719.26      803.01     23.89 o 
  11   5   1        1.01        1.57      2.74 o 
  12   5   1       62.70       25.37     14.58 o 
  13   5   1       30.06       31.46     16.87 o 
 -13   6   1        1.57        6.87      9.14 o 
 -12   6   1       20.10       19.49      5.76 o 
 -11   6   1       88.96       79.78      7.99 o 
 -10   6   1      256.61      240.74     13.39 o 
  -9   6   1      340.78      370.09     16.67 o 
  -8   6   1       45.60       37.32      4.82 o 
  -7   6   1      553.61      539.79     18.08 o 
  -6   6   1      957.98     1006.13     14.40 o 
  -5   6   1      265.85      269.45      5.34 o 
  -4   6   1     1208.51     1140.59     11.56 o 
  -3   6   1      556.60      537.92      6.60 o 
  -2   6   1     3665.31     3638.40     30.44 o 
  -1   6   1     6070.23     7031.17     68.62 o 
   0   6   1    27586.46    31087.95    399.00 o 
   1   6   1      130.08      151.17      6.06 o 
   2   6   1      337.18      342.54      5.79 o 
   3   6   1        2.43        3.62      2.31 o 
   4   6   1     6098.47     6299.48     48.03 o 
   5   6   1      605.93      558.95      9.54 o 
   6   6   1     2170.90     2153.14     20.81 o 
   7   6   1        5.65        9.01      3.37 o 
   8   6   1        0.79       -1.24      2.33 o 
   9   6   1       47.20       40.15      6.04 o 
  10   6   1       15.95        4.92      9.97 o 
  11   6   1      164.66      204.88     16.04 o 
  12   6   1       16.07       -0.09      8.83 o 
  13   6   1        0.36        1.63      5.75 o 
 -13   7   1        2.94       -4.64     10.89 o 
 -12   7   1       13.71        6.70      7.04 o 
 -11   7   1        4.05       -1.36      4.09 o 
 -10   7   1       36.69       32.59      5.42 o 
  -9   7   1        3.33        9.86      3.98 o 
  -8   7   1        9.05       16.26      5.87 o 
  -7   7   1      371.12      374.94      7.14 o 
  -6   7   1        5.72       -1.04      2.85 o 
  -5   7   1      958.37      886.60      9.69 o 
  -4   7   1     1627.69     1486.15     16.93 o 
  -3   7   1      103.26      119.21      5.40 o 
  -2   7   1     1319.94     1293.68     12.63 o 
  -1   7   1     2507.15     2407.45     22.75 o 
   0   7   1     2678.84     2901.54     25.89 o 
   1   7   1       14.90       38.84      3.35 o 
   2   7   1        2.18        7.21      2.18 o 
   3   7   1     1052.39     1012.85     10.22 o 
   4   7   1        7.12       13.65      2.44 o 
   5   7   1     1437.14     1402.11     12.53 o 
   6   7   1      702.87      644.22     19.88 o 
   7   7   1      342.95      398.10     18.11 o 
   8   7   1      170.16      196.55      9.19 o 
   9   7   1       39.75       46.63     10.69 o 
  10   7   1      407.02      438.76     19.89 o 
  11   7   1        9.66        8.74      9.26 o 
  12   7   1       95.75      120.37     16.96 o 
  13   7   1        0.79        8.73      8.42 o 
 -13   8   1        3.06        4.40      7.93 o 
 -12   8   1       13.37       -0.69      6.51 o 
 -11   8   1       62.74       51.16      9.19 o 
 -10   8   1      410.19      380.64     34.49 o 
  -9   8   1        8.54        5.12      4.94 o 
  -8   8   1      316.76      336.17     16.94 o 
  -7   8   1        2.37        6.21      3.68 o 
  -6   8   1     1201.42     1162.47     20.27 o 
  -5   8   1     1401.58     1379.30     16.17 o 
  -4   8   1     8616.84     8691.19     92.61 o 
  -3   8   1       35.81       50.69      4.30 o 
  -2   8   1     2267.98     2303.18     22.95 o 
  -1   8   1       35.58      217.67      7.20 o 
   0   8   1    21175.19    23161.19    281.24 o 
   1   8   1      146.49      116.51      3.74 o 
   2   8   1     2114.27     1952.07     18.67 o 
   3   8   1      320.58      341.30      6.39 o 
   4   8   1     2285.70     2240.90     21.70 o 
   5   8   1      533.52      454.51      6.75 o 
   6   8   1      238.49      212.16      6.98 o 
   7   8   1      350.24      372.06     13.40 o 
   8   8   1       16.72       17.22     10.03 o 
   9   8   1      173.28      166.33     17.98 o 
  10   8   1       28.68       21.73      9.76 o 
  11   8   1       70.67       83.11     15.20 o 
  12   8   1       32.61       55.45     20.13 o 
 -13   9   1        1.09       -5.36      8.08 o 
 -12   9   1       17.57       16.82     11.46 o 
 -11   9   1        0.10        1.62      3.89 o 
 -10   9   1        2.05        8.30      5.96 o 
  -9   9   1       92.91       69.68      4.91 o 
  -8   9   1      745.17      725.35     17.40 o 
  -7   9   1      666.35      665.23     13.34 o 
  -6   9   1       47.01       34.14      3.98 o 
  -5   9   1      316.47      264.12      8.16 o 
  -4   9   1     1121.30     1029.71     12.63 o 
  -3   9   1     1137.56     1096.07     13.71 o 
  -2   9   1        0.94        2.79      3.90 o 
  -1   9   1     2103.00     1854.25     21.10 o 
   0   9   1       10.62        4.98      3.18 o 
   1   9   1     3030.36     2923.41     29.08 o 
   2   9   1      309.89      273.45      6.70 o 
   3   9   1     1997.37     1852.57     19.47 o 
   4   9   1      662.81      676.87      9.17 o 
   5   9   1       11.75        5.16      2.68 o 
   6   9   1      302.70      294.95      8.54 o 
   7   9   1      691.67      774.51     18.24 o 
   8   9   1     1084.83     1261.38     28.91 o 
   9   9   1       13.74       15.77      6.79 o 
  10   9   1       48.26       63.71     10.79 o 
  11   9   1       24.25       25.72     11.80 o 
  12   9   1       16.75       27.28     10.01 o 
 -12  10   1        0.38        4.39      8.74 o 
 -11  10   1      256.64      275.58     17.64 o 
 -10  10   1       51.24       45.26     10.32 o 
  -9  10   1       49.11       41.56      6.62 o 
  -8  10   1       74.81       59.25      5.16 o 
  -7  10   1      163.24      169.96      6.76 o 
  -6  10   1     1975.37     1867.83     24.52 o 
  -5  10   1     1699.20     1619.10     22.56 o 
  -4  10   1     2678.46     2470.01     30.09 o 
  -3  10   1      727.69      732.92     10.51 o 
  -2  10   1      601.30      535.64      9.65 o 
  -1  10   1     3155.90     3267.22     35.41 o 
   0  10   1     9139.92     9460.02     99.99 o 
   1  10   1     1336.24     1353.62     17.73 o 
   2  10   1    11058.71    11239.19    125.51 o 
   3  10   1     3181.03     3113.41     33.84 o 
   4  10   1      536.55      573.38     11.06 o 
   5  10   1      722.26      607.69      8.20 o 
   6  10   1     1245.21     1274.89     19.60 o 
   7  10   1     1270.15     1263.86     47.78 o 
   8  10   1      195.65      235.17     11.37 o 
   9  10   1      809.81      891.40     22.82 o 
  10  10   1        0.49        8.44     13.80 o 
  11  10   1       87.87       87.68     24.79 o 
  12  10   1        0.82       -1.33     12.15 o 
 -12  11   1        2.67       -5.37     11.06 o 
 -11  11   1        5.48        6.43     12.88 o 
 -10  11   1       57.74       52.44      9.98 o 
  -9  11   1        0.20       -3.34      3.34 o 
  -8  11   1       18.45       21.39      5.00 o 
  -7  11   1      106.50      126.08      6.57 o 
  -6  11   1       63.29       58.37      6.54 o 
  -5  11   1     1117.16     1042.90     14.43 o 
  -4  11   1       39.21       51.38      6.59 o 
  -3  11   1     2242.15     2302.47     24.95 o 
  -2  11   1      166.47      159.17      5.90 o 
  -1  11   1     1229.33     1071.44     16.30 o 
   0  11   1     1101.35     1169.68     15.99 o 
   1  11   1      270.75      241.08      7.35 o 
   2  11   1       49.03       42.48      4.91 o 
   3  11   1      521.17      492.81      8.89 o 
   4  11   1      402.46      413.65      9.50 o 
   5  11   1        2.14        5.23      3.40 o 
   6  11   1      162.75      151.37      4.84 o 
   7  11   1      299.67      314.63     12.40 o 
   8  11   1      105.39       96.87     11.90 o 
   9  11   1       11.49        6.24      8.60 o 
  10  11   1        6.57        5.70      9.35 o 
  11  11   1       22.78       11.12     10.24 o 
  12  11   1        0.90       -5.41     14.69 o 
 -12  12   1        4.60       11.02     12.39 o 
 -11  12   1      176.23      188.09     20.74 o 
 -10  12   1      150.17      126.52     19.71 o 
  -9  12   1      390.89      360.23     26.72 o 
  -8  12   1      361.72      377.13     13.02 o 
  -7  12   1     1272.91     1185.49     40.11 o 
  -6  12   1      769.22      704.11     13.96 o 
  -5  12   1     2393.39     2312.17     29.18 o 
  -4  12   1     2804.56     2771.91     36.46 o 
  -3  12   1      100.07      108.51      6.65 o 
  -2  12   1     1960.79     1974.60     22.85 o 
  -1  12   1       92.76      104.34      7.55 o 
   0  12   1     2899.27     2660.07     29.08 o 
   1  12   1      829.90      760.64     12.85 o 
   2  12   1       31.32       27.28      4.64 o 
   3  12   1      492.72      474.82     10.90 o 
   4  12   1      653.52      617.40     12.85 o 
   5  12   1     2339.38     2304.22     30.84 o 
   6  12   1       90.20       85.00      4.46 o 
   7  12   1      372.60      374.00     13.63 o 
   8  12   1      109.46      101.11     13.66 o 
   9  12   1      187.58      226.94     21.77 o 
  10  12   1        4.29       -2.67     14.50 o 
  11  12   1      111.15      144.49     19.06 o 
 -12  13   1        7.12        7.67     12.66 o 
 -11  13   1        0.11       -2.49      9.84 o 
 -10  13   1        0.59        5.59      5.39 o 
  -9  13   1        2.74        4.21      5.37 o 
  -8  13   1      566.56      581.79     23.52 o 
  -7  13   1        1.71        5.28      4.73 o 
  -6  13   1      272.01      279.85     17.71 o 
  -5  13   1      434.26      441.05     11.22 o 
  -4  13   1       25.40       18.80      4.67 o 
  -3  13   1        8.86        1.63      4.85 o 
  -2  13   1      389.62      412.67     10.30 o 
  -1  13   1      212.95      195.06      9.62 o 
   0  13   1      219.39      218.98     10.74 o 
   1  13   1       66.54       70.74      6.38 o 
   2  13   1       12.10       16.58      4.60 o 
   3  13   1      294.96      275.62     10.04 o 
   4  13   1      504.50      496.39     11.07 o 
   5  13   1       85.07       76.58      6.25 o 
   6  13   1      137.71      129.06      5.79 o 
   7  13   1      102.67       70.95      5.97 o 
   8  13   1      127.49      137.47     12.50 o 
   9  13   1       18.52        9.82      9.71 o 
  10  13   1        0.77        2.18      9.26 o 
  11  13   1        0.35       -3.69     14.04 o 
 -11  14   1      196.56      180.70     31.54 o 
 -10  14   1       92.78      110.65     19.77 o 
  -9  14   1      328.99      302.92     25.39 o 
  -8  14   1        5.97        4.51      4.41 o 
  -7  14   1      530.42      536.91     21.21 o 
  -6  14   1     1199.03     1213.77     29.18 o 
  -5  14   1        3.22        2.42      4.60 o 
  -4  14   1     1442.78     1386.51     21.26 o 
  -3  14   1      142.48      135.46     13.41 o 
  -2  14   1     3282.88     3208.18     39.40 o 
  -1  14   1        0.10        1.83      4.98 o 
   0  14   1     2176.05     2092.31     32.35 o 
   1  14   1      585.02      593.43     12.83 o 
   2  14   1      944.73      975.13     15.40 o 
   3  14   1     3499.12     3372.62     42.66 o 
   4  14   1      750.13      721.44     13.33 o 
   5  14   1     2016.75     2015.44     27.71 o 
   6  14   1      835.78      874.66     25.71 o 
   7  14   1      579.80      532.06     28.87 o 
   8  14   1       28.46       47.28     13.05 o 
   9  14   1      400.58      477.68     24.12 o 
  10  14   1       10.26       -4.28      8.13 o 
  11  14   1      108.12      118.28     16.33 o 
 -11  15   1        2.85        3.34      8.90 o 
 -10  15   1        0.26        8.46     13.71 o 
  -9  15   1        3.36        0.34      7.83 o 
  -8  15   1       18.60       16.86      4.96 o 
  -7  15   1       38.90       29.60      7.19 o 
  -6  15   1      138.59      151.80     10.15 o 
  -5  15   1      256.54      247.44     12.11 o 
  -4  15   1       14.68       12.13      6.21 o 
  -3  15   1       66.35       53.55      6.87 o 
  -2  15   1        4.77       12.89      5.96 o 
  -1  15   1      128.78      136.66      8.21 o 
   0  15   1        1.22        6.10      5.37 o 
   1  15   1      568.48      580.02     12.38 o 
   2  15   1        1.85       -5.68      5.68 o 
   3  15   1       19.98       20.32      5.56 o 
   4  15   1      460.96      435.26     14.25 o 
   5  15   1        7.36        6.62      5.79 o 
   6  15   1       69.42       65.48      6.51 o 
   7  15   1        0.07        1.39      3.35 o 
   8  15   1       29.53       20.88      4.54 o 
   9  15   1        5.51       14.96     10.36 o 
  10  15   1        1.46       -1.84     10.65 o 
 -11  16   1       25.80       42.40     17.00 o 
 -10  16   1       50.56       34.26     14.79 o 
  -9  16   1        5.05       15.01      7.82 o 
  -8  16   1       86.25       83.19      7.81 o 
  -7  16   1        9.42        2.97      4.62 o 
  -6  16   1      375.98      382.71     16.34 o 
  -5  16   1       35.83       39.69      8.12 o 
  -4  16   1      334.47      314.74     13.84 o 
  -3  16   1        0.38        1.61      5.04 o 
  -2  16   1      729.03      700.62     16.16 o 
  -1  16   1       59.93       61.41      7.36 o 
   0  16   1     2686.69     2623.22     36.50 o 
   1  16   1       29.94       34.95      6.78 o 
   2  16   1     2081.48     2103.61     32.33 o 
   3  16   1        2.20       -4.39      4.39 o 
   4  16   1     1193.67     1182.08     23.73 o 
   5  16   1      224.43      208.11      8.48 o 
   6  16   1      377.61      369.20     13.43 o 
   7  16   1      162.03      166.30     12.09 o 
   8  16   1      105.47      135.79     18.00 o 
   9  16   1       73.92       76.28     15.04 o 
  10  16   1       26.05       15.30     12.64 o 
 -10  17   1        0.11       12.99      9.81 o 
  -9  17   1        0.15       16.41     13.37 o 
  -8  17   1        3.76        3.16      4.48 o 
  -7  17   1       36.11       13.13      7.02 o 
  -6  17   1        0.38        8.01      5.89 o 
  -5  17   1       28.94       24.84      5.66 o 
  -4  17   1       52.41       52.62      8.61 o 
  -3  17   1       50.91       63.61      8.57 o 
  -2  17   1        3.34        1.06      6.11 o 
  -1  17   1       33.75       42.53      9.16 o 
   0  17   1       61.47       51.92      8.64 o 
   1  17   1       24.37       14.21      8.21 o 
   2  17   1       64.88       65.66      8.96 o 
   3  17   1       11.20        9.56      6.34 o 
   4  17   1      146.96      161.79     10.25 o 
   5  17   1       94.40      105.07      9.18 o 
   6  17   1       15.89       17.00      8.09 o 
   7  17   1        0.12        4.13      4.17 o 
   8  17   1       18.03       24.51     11.09 o 
   9  17   1        6.64        3.82      8.62 o 
  10  17   1       43.36       22.15     13.30 o 
 -10  18   1       79.14       56.14     17.42 o 
  -9  18   1       16.90       12.93     15.53 o 
  -8  18   1       77.94       65.65     10.62 o 
  -7  18   1       34.21       31.59      7.90 o 
  -6  18   1      448.74      457.30     23.45 o 
  -5  18   1        7.50       10.89      6.49 o 
  -4  18   1      231.33      214.63     15.23 o 
  -3  18   1       19.65       14.39      8.00 o 
  -2  18   1      565.27      573.13     16.51 o 
  -1  18   1       45.45       45.08      8.96 o 
   0  18   1     1318.01     1328.30     23.16 o 
   1  18   1       22.53       17.48      8.40 o 
   2  18   1      441.94      428.06     13.26 o 
   3  18   1       29.45       19.84      8.66 o 
   4  18   1      361.97      367.52     14.85 o 
   5  18   1      151.77      155.20     10.84 o 
   6  18   1      227.58      213.59      9.30 o 
   7  18   1      153.38      169.51     20.82 o 
   8  18   1       42.23       63.70     15.47 o 
   9  18   1       64.30       65.65     12.52 o 
  -9  19   1        0.22       -0.59     14.93 o 
  -8  19   1        9.48        5.15      4.79 o 
  -7  19   1        8.78       12.40      6.14 o 
  -6  19   1        6.87        8.26      8.80 o 
  -5  19   1       92.23      105.48      9.23 o 
  -4  19   1       16.18        8.44      6.79 o 
  -3  19   1        1.56        7.95      7.66 o 
  -2  19   1        9.54       17.11      8.59 o 
  -1  19   1      575.05      526.48     26.92 o 
   0  19   1      193.43      208.10     12.76 o 
   1  19   1       77.91       89.33      9.00 o 
   2  19   1        4.07       -6.09      6.09 o 
   3  19   1       48.85       61.50     10.68 o 
   4  19   1      133.18      152.18     12.17 o 
   5  19   1       86.10       80.27      7.87 o 
   6  19   1       74.86       61.93      8.61 o 
   7  19   1       38.31       19.86      9.94 o 
   8  19   1        4.74       16.74     13.52 o 
  -8  20   1       23.08       27.65      8.44 o 
  -7  20   1       31.68       16.83      8.37 o 
  -6  20   1       54.48       55.66     11.22 o 
  -5  20   1       86.52       68.93      9.34 o 
  -4  20   1      129.18      148.18     14.08 o 
  -3  20   1       11.19       10.57     11.09 o 
  -2  20   1       49.55       55.56      9.22 o 
  -1  20   1      183.67      180.15     13.00 o 
   0  20   1      394.95      429.57     19.40 o 
   1  20   1       29.46       25.66      9.59 o 
   2  20   1      205.40      175.51     13.00 o 
   3  20   1       31.25       33.57      8.09 o 
   4  20   1       24.48       22.34      6.24 o 
   5  20   1       20.62       21.01      8.71 o 
   6  20   1      112.49      111.06     15.72 o 
   7  20   1       55.87       72.23     18.75 o 
   8  20   1        0.46        9.09     15.03 o 
  -8  21   1       11.11       19.23     10.95 o 
  -7  21   1        6.02        1.54      4.65 o 
  -6  21   1       38.71       34.56     10.72 o 
  -5  21   1       42.48       39.21      9.38 o 
  -4  21   1       22.69       21.55      8.94 o 
  -3  21   1       10.69       18.22      8.98 o 
  -2  21   1        3.33        8.17      8.22 o 
  -1  21   1       79.87       93.34     12.09 o 
   0  21   1       32.40       26.92     10.28 o 
   1  21   1      325.97      335.10     18.67 o 
   2  21   1       91.92       98.75     13.71 o 
   3  21   1       75.61       66.86     12.14 o 
   4  21   1       83.75       89.92      9.60 o 
   5  21   1       37.71       38.32      9.48 o 
   6  21   1       88.92       82.63      9.36 o 
   7  21   1       19.09       34.04     17.79 o 
  -7  22   1      119.12      104.28     17.02 o 
  -6  22   1       42.57       33.07     11.27 o 
  -5  22   1       56.19       55.01     14.27 o 
  -4  22   1       83.14       66.61      9.86 o 
  -3  22   1       60.44       59.89     13.57 o 
  -2  22   1      180.69      184.15     21.90 o 
  -1  22   1       33.83       30.77      9.48 o 
   0  22   1      195.32      195.42     12.38 o 
   1  22   1        2.32        7.10     10.04 o 
   2  22   1      142.92      126.22     13.81 o 
   3  22   1        4.26       -3.48      7.65 o 
   4  22   1       79.68       80.54     10.06 o 
   5  22   1        3.21        2.67      9.36 o 
   6  22   1        9.42        9.72     10.34 o 
  -6  23   1       55.13       49.06     12.09 o 
  -5  23   1      293.92      306.14     18.86 o 
  -4  23   1      126.23      107.92     13.68 o 
  -3  23   1      317.09      353.84     19.22 o 
  -2  23   1       46.41       34.51      9.91 o 
  -1  23   1      328.40      380.07     18.76 o 
   0  23   1       23.21       40.10     13.09 o 
   1  23   1      298.14      280.38     18.85 o 
   2  23   1        4.84       11.15     10.02 o 
   3  23   1      102.52       94.78     13.18 o 
   4  23   1      128.83      135.95     12.00 o 
   5  23   1       35.25       25.22     12.22 o 
  -5  24   1       24.55       28.13     11.33 o 
  -4  24   1      142.27      145.23     13.02 o 
  -3  24   1        0.59       -8.56      8.56 o 
  -2  24   1       20.94        8.32      8.90 o 
  -1  24   1        1.75       17.89     13.16 o 
   0  24   1       69.53       68.57     18.57 o 
   1  24   1      162.23      140.88     14.04 o 
   2  24   1        0.90        1.21      7.52 o 
   3  24   1       37.23       26.65     10.15 o 
   4  24   1        5.98       18.59     10.93 o 
  -3  25   1      139.29      119.13     16.19 o 
  -2  25   1       10.46        2.72     11.51 o 
  -1  25   1      266.83      327.60     33.56 o 
   0  25   1       13.89       26.21     11.28 o 
   1  25   1      245.02      255.77     21.32 o 
   2  25   1       90.82       65.86     15.99 o 
 -14   0   2       10.93        8.36      8.00 o 
 -13   0   2       38.33       33.44      8.17 o 
 -12   0   2       18.14       32.53     10.18 o 
 -11   0   2      904.55      939.33     39.69 o 
 -10   0   2       28.41       28.27      7.21 o 
  -9   0   2     1056.62     1111.19     21.59 o 
  -8   0   2      125.80      167.21     23.66 o 
  -7   0   2       26.56       37.84      5.64 o 
  -6   0   2    11425.99    11484.09    352.02 o 
  -5   0   2     2183.81     2626.68     34.60 o 
  -4   0   2    25637.31    26516.39    461.53 o 
  -3   0   2      271.97      274.72      6.40 o 
  -2   0   2     1564.38     1339.82     16.89 o 
  -1   0   2     2056.65     2092.31     22.32 o 
   0   0   2     6317.35     6297.39     57.61 o 
   1   0   2    23321.87    24760.71    284.80 o 
   2   0   2     6112.49     6492.88    116.85 o 
   3   0   2      200.62      162.56      3.66 o 
   4   0   2     2704.58     2654.32     30.04 o 
   5   0   2     1392.78     1127.80     12.82 o 
   6   0   2       62.28       63.06      5.79 o 
   7   0   2      711.52      716.93     14.28 o 
   8   0   2      279.66      240.72     10.19 o 
   9   0   2      465.20      437.44     14.21 o 
  10   0   2        1.18       -1.08      4.20 o 
  11   0   2      171.81      139.90     26.71 o 
  12   0   2       10.81        1.56     22.33 o 
  13   0   2        1.43        3.41     14.80 o 
 -14   1   2        0.42       -4.97      4.97 o 
 -13   1   2        9.01        2.55      4.34 o 
 -12   1   2       12.59       13.42      4.73 o 
 -11   1   2       34.93       39.54      5.26 o 
 -10   1   2      201.34      214.41      7.11 o 
  -9   1   2       46.02       61.84      4.58 o 
  -8   1   2      329.40      361.79      7.44 o 
  -7   1   2       59.16       54.98      4.11 o 
  -6   1   2      570.92      677.06      7.92 o 
  -5   1   2     2846.40     2913.62     23.40 o 
  -4   1   2       50.66       70.41      3.42 o 
  -3   1   2        3.51        8.70      1.89 o 
  -2   1   2     2860.86     2709.30     24.13 o 
  -1   1   2      300.84      341.66      2.76 o 
   0   1   2     8352.41     8238.78     59.34 o 
   1   1   2      146.86      153.73      2.51 o 
   2   1   2      696.30      719.57      5.03 o 
   3   1   2       12.31       19.85      1.71 o 
   4   1   2      503.50      545.56      5.04 o 
   5   1   2      232.28      281.62     18.98 o 
   6   1   2        0.35        3.65      2.72 o 
   7   1   2       12.42       16.20      3.94 o 
   8   1   2       36.25       36.39      3.87 o 
   9   1   2       81.15       78.20      7.31 o 
  10   1   2      160.18      155.95     11.28 o 
  11   1   2        2.04        0.67      3.32 o 
  12   1   2        1.03        2.24      4.86 o 
  13   1   2       12.71        4.01     12.93 o 
 -14   2   2        8.44        5.22      5.03 o 
 -13   2   2       21.59       10.46      5.82 o 
 -12   2   2       45.56       46.72      5.56 o 
 -11   2   2      484.81      505.25     15.07 o 
 -10   2   2      498.01      532.06     13.02 o 
  -9   2   2     1100.51     1150.78     16.50 o 
  -8   2   2      846.15      896.45     11.52 o 
  -7   2   2      196.46      156.49      5.05 o 
  -6   2   2     5144.31     5049.73     40.44 o 
  -5   2   2      463.08      569.63     12.55 o 
  -4   2   2    22762.04    23001.65    269.74 o 
  -3   2   2       23.21       37.50      2.23 o 
  -2   2   2    31869.82    33651.41    615.64 o 
  -1   2   2      659.91      608.31      5.15 o 
   0   2   2    15987.32    17079.72    158.13 o 
   1   2   2     2715.08     2791.62     17.03 o 
   2   2   2     8141.92     8369.48     90.13 o 
   3   2   2     4879.75     4866.95     40.96 o 
   4   2   2     4052.23     4277.57     36.36 o 
   5   2   2     3674.40     3576.73     27.74 o 
   6   2   2     1004.67      985.91     19.50 o 
   7   2   2     1013.59      948.62     13.86 o 
   8   2   2      341.95      279.30      6.93 o 
   9   2   2      179.59      189.97     10.42 o 
  10   2   2        2.83        0.29      3.47 o 
  11   2   2       72.61       56.82     14.19 o 
  12   2   2        0.13        2.98      6.70 o 
  13   2   2        2.08       20.89     18.16 o 
 -14   3   2       14.06       -8.25      8.25 o 
 -13   3   2        3.59       -0.82      5.37 o 
 -12   3   2      216.22      204.06      9.00 o 
 -11   3   2        4.31        1.02      5.17 o 
 -10   3   2      415.47      422.16      8.30 o 
  -9   3   2       52.82       56.39      4.37 o 
  -8   3   2      205.64      209.52      5.43 o 
  -7   3   2       17.21       11.90      2.86 o 
  -6   3   2      177.50      209.82      4.20 o 
  -5   3   2     2075.17     2198.25     17.57 o 
  -4   3   2      939.91     1157.98     42.79 o 
  -3   3   2    11034.12    12153.45    217.81 o 
  -2   3   2     6431.33     6745.73     94.42 o 
  -1   3   2     8764.52     9275.19    119.52 o 
   0   3   2     5833.92     6246.48    110.29 o 
   1   3   2     3274.80     3058.00     21.69 o 
   2   3   2      557.52      608.36      8.84 o 
   3   3   2       88.20       70.48      4.05 o 
   4   3   2       38.28       38.39      4.45 o 
   5   3   2       15.18       15.42      2.85 o 
   6   3   2      355.17      381.72      7.34 o 
   7   3   2        3.87        2.90      3.09 o 
   8   3   2      121.63      105.67      4.79 o 
   9   3   2       15.04       11.08      5.09 o 
  10   3   2        2.73        4.44      3.12 o 
  11   3   2        0.68       -0.28      5.44 o 
  12   3   2        6.76        4.25      5.86 o 
  13   3   2        4.94        3.05     14.41 o 
 -14   4   2        5.85       24.59     10.62 o 
 -13   4   2       84.37       64.09     11.68 o 
 -12   4   2       36.75       32.85      5.64 o 
 -11   4   2      132.28      114.47      6.25 o 
 -10   4   2      466.37      527.11     14.63 o 
  -9   4   2      434.65      416.12     15.69 o 
  -8   4   2     1273.09     1295.85     23.70 o 
  -7   4   2     2026.69     2039.73     36.03 o 
  -6   4   2      727.26      598.49      9.41 o 
  -5   4   2    10965.86    11382.33    121.03 o 
  -4   4   2      504.43      409.51      6.84 o 
  -3   4   2       46.81      184.83     29.88 o 
  -2   4   2       78.29      166.26     11.79 o 
  -1   4   2    16254.36    19155.91    334.86 o 
   0   4   2    60817.76    65860.44   1214.73 o 
   1   4   2     3708.29     4077.50     35.49 o 
   2   4   2      687.45      627.49      6.40 o 
   3   4   2      730.10      708.70      9.74 o 
   4   4   2      139.44      162.18      7.90 o 
   5   4   2     3718.89     3475.51     49.50 o 
   6   4   2     1851.99     1919.89     25.72 o 
   7   4   2     1664.27     1748.15     24.03 o 
   8   4   2        0.46       -5.11      8.51 o 
   9   4   2      158.72      172.57     13.26 o 
  10   4   2       63.66       53.09      8.43 o 
  11   4   2      203.29      263.46     15.32 o 
  12   4   2       45.58       24.88      9.89 o 
  13   4   2       24.29       18.61     16.71 o 
 -13   5   2       16.63        9.76      5.62 o 
 -12   5   2       14.70       14.73      5.87 o 
 -11   5   2       27.37       34.51      5.38 o 
 -10   5   2      543.47      575.94     21.29 o 
  -9   5   2      289.93      331.71     12.14 o 
  -8   5   2      581.11      559.45     13.45 o 
  -7   5   2      303.37      285.87      7.05 o 
  -6   5   2       18.53       22.65      3.02 o 
  -5   5   2     6031.00     6164.98     58.30 o 
  -4   5   2      585.92      658.61      9.96 o 
  -3   5   2     4221.90     3811.59     42.16 o 
  -2   5   2      624.38      585.57      8.53 o 
  -1   5   2      198.92      198.27      4.47 o 
   0   5   2    14445.64    16535.41    178.52 o 
   1   5   2     5181.66     5595.60     56.88 o 
   2   5   2     2186.99     2065.89     17.89 o 
   3   5   2     1459.15     1542.67     17.25 o 
   4   5   2      204.96      259.40      7.48 o 
   5   5   2     4560.81     4919.11     54.52 o 
   6   5   2        2.53        4.39      4.68 o 
   7   5   2      109.67      156.53      9.04 o 
   8   5   2       23.42       31.85      7.10 o 
   9   5   2        0.04       -8.74      8.74 o 
  10   5   2      150.88      180.71     12.12 o 
  11   5   2        0.19       -8.29     11.96 o 
  12   5   2        6.63       20.91     11.17 o 
 -13   6   2       15.68        8.73      9.06 o 
 -12   6   2        1.70        1.07      5.00 o 
 -11   6   2      196.60      199.23      8.22 o 
 -10   6   2      907.01      887.41     38.29 o 
  -9   6   2      198.80      225.79      6.98 o 
  -8   6   2       36.46       28.56      5.20 o 
  -7   6   2       23.89       23.98      4.62 o 
  -6   6   2       35.19       15.18      4.16 o 
  -5   6   2        5.83       14.39      4.28 o 
  -4   6   2      240.36      149.37      5.90 o 
  -3   6   2      341.75      352.80      6.77 o 
  -2   6   2      237.05      271.93      8.40 o 
  -1   6   2      139.82      359.52     14.96 o 
   0   6   2    12559.79    13259.55    135.38 o 
   1   6   2      647.98      631.56      7.54 o 
   2   6   2     2853.34     3043.14     28.52 o 
   3   6   2     3381.00     3409.83     30.94 o 
   4   6   2     3215.35     3181.42     33.28 o 
   5   6   2     1771.03     1636.57     22.20 o 
   6   6   2     1087.49     1110.82     16.83 o 
   7   6   2      449.61      420.86     13.31 o 
   8   6   2      274.78      262.65     13.01 o 
   9   6   2      426.94      490.33     20.39 o 
  10   6   2        0.16      -11.00     12.48 o 
  11   6   2       61.59       91.01     12.97 o 
  12   6   2        0.85        4.87      8.37 o 
 -13   7   2        4.12       22.54      9.55 o 
 -12   7   2       21.81       17.86      5.16 o 
 -11   7   2      227.40      222.16     12.57 o 
 -10   7   2      186.06      203.99     20.00 o 
  -9   7   2     1378.81     1412.09     48.56 o 
  -8   7   2       51.18       47.07      4.79 o 
  -7   7   2      346.82      364.04      8.52 o 
  -6   7   2      662.36      585.31     12.56 o 
  -5   7   2     2811.82     2781.79     25.53 o 
  -4   7   2        2.09        8.90      2.93 o 
  -3   7   2     1623.82     1510.50     16.32 o 
  -2   7   2      263.70      313.28      7.51 o 
  -1   7   2     7790.58     7900.09     77.71 o 
   0   7   2     5446.94     6692.76     63.87 o 
   1   7   2     3657.73     3613.41     31.60 o 
   2   7   2     3374.20     3776.74     35.21 o 
   3   7   2       75.95       51.86      2.36 o 
   4   7   2      217.65      165.58      6.74 o 
   5   7   2     1041.62     1011.84     16.61 o 
   6   7   2      623.20      598.32     15.82 o 
   7   7   2       86.67       91.02      7.82 o 
   8   7   2        9.69       13.21      6.31 o 
   9   7   2       76.00       73.96      8.37 o 
  10   7   2      326.42      369.58     16.99 o 
  11   7   2        5.42        4.42     11.04 o 
  12   7   2       60.98       64.86     13.76 o 
 -13   8   2       39.12       35.05     11.20 o 
 -12   8   2       45.17       39.31      6.66 o 
 -11   8   2      119.26      112.76      9.56 o 
 -10   8   2       42.44       42.16      7.20 o 
  -9   8   2      251.32      275.08     10.43 o 
  -8   8   2       16.91       24.59      4.44 o 
  -7   8   2       84.89       86.34      5.40 o 
  -6   8   2      926.07      836.54     12.76 o 
  -5   8   2      217.24      204.68      6.20 o 
  -4   8   2     2459.99     2331.74     23.48 o 
  -3   8   2     1236.26     1354.08     13.98 o 
  -2   8   2     1041.90     1174.01     15.21 o 
  -1   8   2      344.01      261.05      6.02 o 
   0   8   2     4210.13     4203.38     40.47 o 
   1   8   2      834.67      932.35     12.97 o 
   2   8   2     4629.38     4831.00     47.10 o 
   3   8   2     2062.32     2053.43     22.14 o 
   4   8   2      362.28      278.95      5.20 o 
   5   8   2      347.18      355.19     11.18 o 
   6   8   2      333.33      337.59     11.70 o 
   7   8   2     1544.30     1661.93     27.30 o 
   8   8   2      100.64      115.20     11.13 o 
   9   8   2      724.03      849.86     21.47 o 
  10   8   2       25.12       27.26     15.07 o 
  11   8   2       89.43      117.54     16.10 o 
  12   8   2        3.21       -5.67     17.17 o 
 -13   9   2        0.88       -5.95      6.61 o 
 -12   9   2       27.14       38.57      7.27 o 
 -11   9   2        0.63       -5.47      5.47 o 
 -10   9   2      171.62      154.24     10.88 o 
  -9   9   2      168.83      170.72      9.82 o 
  -8   9   2       45.52       38.66      4.33 o 
  -7   9   2     1748.47     1817.76     37.25 o 
  -6   9   2       75.73       71.58      6.69 o 
  -5   9   2     1017.25      853.48     14.55 o 
  -4   9   2      409.25      415.35     10.35 o 
  -3   9   2     2282.25     2151.16     22.41 o 
  -2   9   2     1638.67     1637.84     17.62 o 
  -1   9   2     7680.11     8230.36     85.33 o 
   0   9   2     3119.01     3221.06     34.28 o 
   1   9   2     8221.08     8486.94     88.70 o 
   2   9   2      400.38      436.52      6.91 o 
   3   9   2       96.04       78.52      3.84 o 
   4   9   2     1034.06      931.32     12.67 o 
   5   9   2     1070.62     1157.43     19.58 o 
   6   9   2     1169.28     1108.19     21.19 o 
   7   9   2       44.09       46.15      8.95 o 
   8   9   2       73.50       89.56     12.70 o 
   9   9   2       40.74       39.70     10.72 o 
  10   9   2      159.49      156.24     16.86 o 
  11   9   2        0.20      -11.60     11.60 o 
  12   9   2       62.20       68.88     15.64 o 
 -13  10   2        0.32       10.05     11.15 o 
 -12  10   2        5.36      -10.87     10.87 o 
 -11  10   2       39.18       29.22      7.60 o 
 -10  10   2      109.39      104.46      6.94 o 
  -9  10   2      339.06      308.64     14.80 o 
  -8  10   2      113.98      117.44      5.42 o 
  -7  10   2       33.95       25.84      5.88 o 
  -6  10   2     2087.62     2001.38     27.63 o 
  -5  10   2       20.46       25.32      6.23 o 
  -4  10   2     1761.15     1666.42     19.54 o 
  -3  10   2      356.76      412.65      8.72 o 
  -2  10   2      789.14      786.65     10.49 o 
  -1  10   2     4340.61     4377.83     47.71 o 
   0  10   2      578.01      476.40      9.52 o 
   1  10   2       77.45       78.80      4.21 o 
   2  10   2     1600.32     1629.29     17.57 o 
   3  10   2       41.35       36.14      3.92 o 
   4  10   2      269.68      263.03      6.29 o 
   5  10   2       55.13       62.41      3.22 o 
   6  10   2       47.79       45.45      7.59 o 
   7  10   2        0.93       -0.33      6.04 o 
   8  10   2      143.38      161.65     13.89 o 
   9  10   2      104.26      113.15     12.22 o 
  10  10   2        7.79        9.93      9.09 o 
  11  10   2        3.93       -7.50     15.50 o 
  12  10   2        3.75       -5.29     20.97 o 
 -12  11   2      124.76      152.77     22.50 o 
 -11  11   2       93.97       75.35      8.80 o 
 -10  11   2      592.40      634.59     50.77 o 
  -9  11   2      120.25      129.54      8.11 o 
  -8  11   2      642.83      678.51     27.34 o 
  -7  11   2      548.05      558.51     11.62 o 
  -6  11   2      392.02      358.42      9.99 o 
  -5  11   2     3093.44     2861.97     35.83 o 
  -4  11   2        3.54        2.42      4.16 o 
  -3  11   2     2840.90     2820.30     32.05 o 
  -2  11   2      209.61      179.86      7.47 o 
  -1  11   2     4780.78     4986.35     56.31 o 
   0  11   2     8330.48     8649.32     96.10 o 
   1  11   2      453.12      404.42     11.37 o 
   2  11   2     1613.35     1534.20     19.43 o 
   3  11   2      173.16      162.61      6.42 o 
   4  11   2     1527.47     1445.14     21.38 o 
   5  11   2      108.76      106.21      5.47 o 
   6  11   2      797.87      846.19     25.27 o 
   7  11   2        0.79       13.70      9.16 o 
   8  11   2      388.19      420.02     17.91 o 
   9  11   2       66.75       73.25     10.33 o 
  10  11   2      240.04      287.88     16.37 o 
  11  11   2       15.76       23.13     11.58 o 
 -12  12   2        1.48       -4.94     22.44 o 
 -11  12   2       37.61       27.10      7.71 o 
 -10  12   2       43.90       53.61      7.46 o 
  -9  12   2       49.98       40.83      7.18 o 
  -8  12   2       30.97       35.90      6.62 o 
  -7  12   2      140.32      142.88      8.75 o 
  -6  12   2        0.74        1.88      5.40 o 
  -5  12   2       66.05       77.34      7.84 o 
  -4  12   2      287.89      244.70      7.88 o 
  -3  12   2      494.12      474.90     12.75 o 
  -2  12   2      748.09      654.46     10.81 o 
  -1  12   2       64.93       95.23      8.06 o 
   0  12   2       33.92       17.33      5.38 o 
   1  12   2      230.84      243.09      7.78 o 
   2  12   2        3.50        0.60      5.01 o 
   3  12   2       29.95       36.47      5.66 o 
   4  12   2      166.79      163.59      6.46 o 
   5  12   2       16.04       11.47      5.70 o 
   6  12   2       95.44       79.65      2.81 o 
   7  12   2        7.55       15.13      8.68 o 
   8  12   2       21.19       24.39     10.10 o 
   9  12   2        0.66        8.19     10.56 o 
  10  12   2        0.62      -11.10     14.31 o 
  11  12   2        0.49       18.94     12.78 o 
 -12  13   2       74.09       82.27     16.87 o 
 -11  13   2       78.09       53.49     14.96 o 
 -10  13   2      140.70      134.80     11.48 o 
  -9  13   2      142.07      162.02     11.17 o 
  -8  13   2       67.96       63.02      5.38 o 
  -7  13   2     1150.62     1160.78     24.83 o 
  -6  13   2      327.46      282.02     10.82 o 
  -5  13   2     5008.62     4853.39     60.31 o 
  -4  13   2       13.08       19.81      7.18 o 
  -3  13   2     1374.17     1296.54     17.25 o 
  -2  13   2      302.69      270.53     10.86 o 
  -1  13   2     3668.67     3673.22     45.81 o 
   0  13   2     5705.47     5419.85     62.46 o 
   1  13   2     1034.44     1011.41     16.85 o 
   2  13   2      950.50      905.60     13.53 o 
   3  13   2      450.87      485.14     10.35 o 
   4  13   2      467.09      428.91     10.03 o 
   5  13   2      411.52      412.59     13.35 o 
   6  13   2      482.82      509.47     28.46 o 
   7  13   2       30.74       53.92      9.47 o 
   8  13   2       37.46       37.94     10.53 o 
   9  13   2       93.00       58.55     18.28 o 
  10  13   2      111.21      106.81     22.36 o 
  11  13   2        5.89       11.74     14.11 o 
 -11  14   2        0.01        0.01      9.90 o 
 -10  14   2        5.10        0.21      5.18 o 
  -9  14   2       70.01       55.75      5.87 o 
  -8  14   2       69.87       69.13      5.85 o 
  -7  14   2        5.34        5.77      6.13 o 
  -6  14   2       48.30       42.94      8.42 o 
  -5  14   2        9.06        4.36      5.27 o 
  -4  14   2        1.08       10.31      5.70 o 
  -3  14   2      220.98      250.74     10.31 o 
  -2  14   2       34.85       56.62      8.49 o 
  -1  14   2      447.80      475.58     14.25 o 
   0  14   2       88.92      103.76      8.73 o 
   1  14   2       46.61       42.61      7.55 o 
   2  14   2        2.86        4.28      4.28 o 
   3  14   2        2.87        6.75      4.10 o 
   4  14   2      212.83      226.10      8.88 o 
   5  14   2        0.39        4.65      3.88 o 
   6  14   2        2.98        2.91      2.76 o 
   7  14   2      103.16      106.19     13.02 o 
   8  14   2       78.31       94.91     11.88 o 
   9  14   2        8.21       14.09      8.92 o 
  10  14   2       20.83       17.29     10.75 o 
 -11  15   2       12.71       20.90      8.45 o 
 -10  15   2       78.03       53.83      8.53 o 
  -9  15   2       59.85       68.05      7.96 o 
  -8  15   2      432.23      410.43     14.85 o 
  -7  15   2      657.20      647.39     22.36 o 
  -6  15   2       94.78       87.97      8.42 o 
  -5  15   2     1250.29     1245.68     24.27 o 
  -4  15   2        0.66        6.79      6.55 o 
  -3  15   2     1679.96     1544.31     24.24 o 
  -2  15   2        9.40       15.03      7.81 o 
  -1  15   2     3483.48     3510.99     47.60 o 
   0  15   2      259.38      225.20      8.45 o 
   1  15   2     1143.10     1077.16     17.10 o 
   2  15   2     1171.43     1178.12     23.21 o 
   3  15   2      332.48      367.33      9.81 o 
   4  15   2     1120.10     1088.34     19.67 o 
   5  15   2      631.98      648.80     19.99 o 
   6  15   2      471.98      454.42     32.41 o 
   7  15   2       48.90       52.60     12.36 o 
   8  15   2      164.37      209.60     15.77 o 
   9  15   2       14.44        8.60     10.21 o 
  10  15   2       90.49       86.41     26.87 o 
 -11  16   2        6.69        6.12     12.38 o 
 -10  16   2        6.77        3.07      9.60 o 
  -9  16   2        1.74       -1.76      7.28 o 
  -8  16   2       67.28       67.63     11.17 o 
  -7  16   2       36.67       26.90      9.90 o 
  -6  16   2      327.72      350.57     18.99 o 
  -5  16   2      148.49      133.32      9.10 o 
  -4  16   2      280.74      267.98     11.82 o 
  -3  16   2       38.97       33.13      6.84 o 
  -2  16   2      717.56      743.37     19.30 o 
  -1  16   2       34.90       31.40      8.98 o 
   0  16   2     1212.27     1208.68     22.04 o 
   1  16   2      192.46      157.88      8.93 o 
   2  16   2      109.44      114.23      8.85 o 
   3  16   2      134.79      145.27      8.15 o 
   4  16   2       15.67       19.61      4.97 o 
   5  16   2        5.77       10.49      5.37 o 
   6  16   2       13.53       16.37      4.47 o 
   7  16   2       14.92       35.88      9.84 o 
   8  16   2       31.33       41.59     13.52 o 
   9  16   2        5.95        1.47     10.26 o 
  10  16   2        0.03       14.06     17.67 o 
 -10  17   2       52.57       51.88     11.18 o 
  -9  17   2       83.05       69.30      8.35 o 
  -8  17   2        2.23        6.00      5.76 o 
  -7  17   2      114.69      115.87     14.97 o 
  -6  17   2       25.85       31.26      7.51 o 
  -5  17   2      507.19      499.82     16.59 o 
  -4  17   2        1.29        6.62      6.32 o 
  -3  17   2      536.19      554.31     14.94 o 
  -2  17   2       85.24       87.53     11.10 o 
  -1  17   2     2013.31     1929.24     29.15 o 
   0  17   2        6.98       -1.09      6.25 o 
   1  17   2     1918.41     1914.44     40.85 o 
   2  17   2       29.15       20.59      5.56 o 
   3  17   2     1056.50     1048.54     20.48 o 
   4  17   2      606.74      622.07     15.34 o 
   5  17   2      250.71      255.82     10.52 o 
   6  17   2      620.05      555.01     55.68 o 
   7  17   2      169.68      193.25     16.57 o 
   8  17   2       81.19       88.47     13.73 o 
   9  17   2       43.87       34.92     15.96 o 
 -10  18   2       23.06       17.49      9.94 o 
  -9  18   2        2.12       10.79      4.76 o 
  -8  18   2       15.60       11.73      5.53 o 
  -7  18   2        0.28        2.56      6.19 o 
  -6  18   2        5.15        9.75      6.28 o 
  -5  18   2        0.08       -7.02      7.02 o 
  -4  18   2       91.19      102.73     10.20 o 
  -3  18   2       14.93        6.73      6.68 o 
  -2  18   2       21.93       17.54      7.12 o 
  -1  18   2        0.23       -3.23      8.12 o 
   0  18   2        3.51       -2.09      6.11 o 
   1  18   2       54.64       60.13      8.12 o 
   2  18   2        9.10        6.04      5.21 o 
   3  18   2      101.18       90.43     10.62 o 
   4  18   2      304.25      273.90     17.98 o 
   5  18   2      146.78      129.68      8.93 o 
   6  18   2        1.02       -5.58      5.58 o 
   7  18   2        0.34       10.86     11.27 o 
   8  18   2        1.00       -6.80      9.98 o 
   9  18   2       61.73       72.78     14.50 o 
  -9  19   2       15.06       -3.55      7.28 o 
  -8  19   2       49.11       43.81     11.18 o 
  -7  19   2       73.18       64.18     10.58 o 
  -6  19   2       15.94       21.39      9.90 o 
  -5  19   2      349.63      332.19     16.05 o 
  -4  19   2       62.92       45.59      8.10 o 
  -3  19   2      202.95      201.86     11.33 o 
  -2  19   2      452.90      453.66     15.26 o 
  -1  19   2       73.73       65.91     10.40 o 
   0  19   2       76.57       73.80     13.91 o 
   1  19   2      153.84      159.48     13.55 o 
   2  19   2       92.35       84.82     11.57 o 
   3  19   2      378.14      347.18     15.40 o 
   4  19   2       69.83       65.14     10.45 o 
   5  19   2      103.63      103.68     11.83 o 
   6  19   2       32.70       37.05     13.11 o 
   7  19   2        9.45       19.30     11.64 o 
   8  19   2       73.57       74.68     14.67 o 
  -8  20   2        3.68       -0.99      4.93 o 
  -7  20   2       32.10       47.37      7.21 o 
  -6  20   2      104.00       95.38     10.51 o 
  -5  20   2       10.94        9.59      8.02 o 
  -4  20   2        2.47        2.91      8.07 o 
  -3  20   2        0.30        5.85      8.16 o 
  -2  20   2        2.29        0.43      6.89 o 
  -1  20   2       11.80        4.40      7.26 o 
   0  20   2      601.69      611.85     25.24 o 
   1  20   2       32.35       35.30     10.18 o 
   2  20   2      102.42      102.13     14.09 o 
   3  20   2       13.87       13.43      6.95 o 
   4  20   2      181.05      179.16     12.74 o 
   5  20   2      315.72      270.45     26.36 o 
   6  20   2       72.48       91.02     16.90 o 
   7  20   2       62.56       60.41     14.19 o 
  -8  21   2       69.68       30.21     11.42 o 
  -7  21   2       44.97       47.87     14.28 o 
  -6  21   2       38.47       33.46     12.36 o 
  -5  21   2      107.15       97.00     13.08 o 
  -4  21   2       48.70       39.39      9.49 o 
  -3  21   2      430.62      434.87     21.98 o 
  -2  21   2       71.22       64.53     10.25 o 
  -1  21   2      268.98      262.68     17.43 o 
   0  21   2       67.31       72.70     10.05 o 
   1  21   2      229.51      236.95     14.47 o 
   2  21   2        2.80       11.16      8.10 o 
   3  21   2      199.89      182.49     14.71 o 
   4  21   2       51.34       53.52      8.13 o 
   5  21   2       45.33       32.05      9.26 o 
   6  21   2       42.92       64.02     18.65 o 
   7  21   2       11.94        7.88     12.64 o 
  -7  22   2       16.15       18.04      7.10 o 
  -6  22   2      292.97      263.94     15.25 o 
  -5  22   2        8.27        6.27      8.23 o 
  -4  22   2      103.20      108.95     11.15 o 
  -3  22   2        9.44       16.65     10.88 o 
  -2  22   2      303.72      331.89     20.00 o 
  -1  22   2       94.41      108.98     13.56 o 
   0  22   2       96.72      107.87     12.96 o 
   1  22   2       87.42       86.09     11.05 o 
   2  22   2       92.00       71.91     10.24 o 
   3  22   2      113.17      110.12     11.62 o 
   4  22   2      190.59      164.66     10.70 o 
   5  22   2      183.16      175.93     17.27 o 
   6  22   2       12.12       14.27     16.36 o 
  -6  23   2      118.73      103.29     16.75 o 
  -5  23   2       83.96       74.49     16.68 o 
  -4  23   2       18.07       31.97     13.41 o 
  -3  23   2       44.32       33.49     11.34 o 
  -2  23   2        0.05        6.06     11.02 o 
  -1  23   2       21.23       34.45     13.13 o 
   0  23   2        0.72        7.24      9.42 o 
   1  23   2       36.62       33.07     10.70 o 
   2  23   2       29.91       15.47      9.31 o 
   3  23   2       11.59       22.71     11.35 o 
   4  23   2        5.19        4.12      7.04 o 
   5  23   2        8.46       28.20     19.50 o 
  -5  24   2        0.68        3.24      9.91 o 
  -4  24   2      221.78      241.88     20.86 o 
  -3  24   2        4.86       -5.14      9.67 o 
  -2  24   2      167.27      207.01     21.56 o 
  -1  24   2        0.50       -1.79     10.69 o 
   0  24   2      251.68      265.92     16.43 o 
   1  24   2       27.75       19.45     11.80 o 
   2  24   2       57.70       50.87     11.56 o 
   3  24   2        7.20       10.38      8.35 o 
  -2  25   2       17.47       18.27     12.07 o 
  -1  25   2       19.94       28.62     12.55 o 
   0  25   2       37.88       34.12     14.72 o 
   1  25   2        0.28       -1.09      9.48 o 
 -14   1   3      116.53       98.59      9.76 o 
 -13   1   3        8.40       12.82      5.47 o 
 -12   1   3      233.57      254.83      9.32 o 
 -11   1   3      352.50      402.08      9.48 o 
 -10   1   3      573.01      537.47     11.06 o 
  -9   1   3      441.25      475.92     10.93 o 
  -8   1   3      339.75      337.39      7.26 o 
  -7   1   3     3870.73     3613.29     74.47 o 
  -6   1   3      496.26      541.19      7.21 o 
  -5   1   3    18246.48    18917.58    195.92 o 
  -4   1   3      887.39      794.49      8.20 o 
  -3   1   3      477.39      456.81      7.37 o 
  -2   1   3      401.24      409.10      4.79 o 
  -1   1   3     8915.11    10054.24     77.81 o 
   0   1   3    11210.07    10324.49     73.91 o 
   1   1   3     2255.77     1765.21     16.93 o 
   2   1   3      641.16      705.39      6.01 o 
   3   1   3      611.48      609.51      5.04 o 
   4   1   3      293.05      471.73     12.69 o 
   5   1   3      758.74      872.12      7.51 o 
   6   1   3      881.94      826.98     11.66 o 
   7   1   3       13.96       12.29      4.50 o 
   8   1   3      281.95      291.03     21.93 o 
   9   1   3       11.03       14.01      3.42 o 
  10   1   3      381.36      351.53     20.97 o 
  11   1   3        0.87        0.85      4.44 o 
  12   1   3       45.37       72.62     34.50 o 
 -14   2   3        0.08       -2.89      7.54 o 
 -13   2   3        1.96        0.20      6.60 o 
 -12   2   3        7.88        7.27      4.54 o 
 -11   2   3      137.36      151.67      7.60 o 
 -10   2   3       29.26       35.79      5.61 o 
  -9   2   3      258.89      221.58      9.66 o 
  -8   2   3      150.86      179.72      6.37 o 
  -7   2   3      695.63      628.46      8.32 o 
  -6   2   3        6.66        8.53      2.88 o 
  -5   2   3       57.71       91.44      4.06 o 
  -4   2   3     4985.88     4983.84     55.60 o 
  -3   2   3     3125.91     2889.52     31.90 o 
  -2   2   3      233.70      248.88      6.81 o 
  -1   2   3     3193.24     3352.66     22.32 o 
   0   2   3     1373.59     1212.09      8.81 o 
   1   2   3      233.47      224.91      3.22 o 
   2   2   3     2705.57     2623.79     16.23 o 
   3   2   3       83.08       61.25      2.24 o 
   4   2   3      903.95     1044.23     24.85 o 
   5   2   3        1.05       12.14      2.13 o 
   6   2   3        1.43        1.51      2.61 o 
   7   2   3        4.30        0.12      2.20 o 
   8   2   3       61.10       55.75      3.03 o 
   9   2   3       60.03       50.77      3.19 o 
  10   2   3       34.69       23.24      7.41 o 
  11   2   3       40.29       53.75     11.85 o 
  12   2   3        8.68        0.58     14.88 o 
 -14   3   3       61.78       58.97      7.02 o 
 -13   3   3       58.39       62.37      6.64 o 
 -12   3   3      120.33      119.81      8.00 o 
 -11   3   3      266.88      285.55     11.56 o 
 -10   3   3      759.91      807.85     20.02 o 
  -9   3   3      995.67     1094.61     29.62 o 
  -8   3   3      185.56      195.72     10.56 o 
  -7   3   3     3270.07     3225.72     34.55 o 
  -6   3   3      101.30      106.57      5.70 o 
  -5   3   3     9904.86     9652.59    106.92 o 
  -4   3   3      393.72      413.93      4.70 o 
  -3   3   3    13545.75    14119.42    172.19 o 
  -2   3   3     6676.42     6780.79     59.77 o 
  -1   3   3      857.39      827.18     10.20 o 
   0   3   3     1927.31     1980.04     20.40 o 
   1   3   3     1525.17     1400.17     11.66 o 
   2   3   3     3561.67     3659.73     26.58 o 
   3   3   3       11.65       20.87      1.52 o 
   4   3   3     3950.42     3669.04     34.87 o 
   5   3   3      805.86      807.31     10.50 o 
   6   3   3     1514.38     1484.92     18.63 o 
   7   3   3        6.13        7.41      5.47 o 
   8   3   3      124.21      126.79      6.60 o 
   9   3   3       11.90        7.28      7.31 o 
  10   3   3      252.50      252.52     12.62 o 
  11   3   3        6.64        9.20      9.36 o 
  12   3   3      103.55      156.14     23.98 o 
 -14   4   3        6.08       -1.33      5.31 o 
 -13   4   3       34.45        8.51      7.70 o 
 -12   4   3        0.16        0.92      8.46 o 
 -11   4   3      137.98      142.44     12.34 o 
 -10   4   3        1.81       16.31      7.43 o 
  -9   4   3      644.96      637.02     18.80 o 
  -8   4   3      666.20      671.48     11.44 o 
  -7   4   3       81.65       76.98      4.48 o 
  -6   4   3     1080.21     1189.37     13.38 o 
  -5   4   3     4467.58     4844.94     48.64 o 
  -4   4   3      727.19      756.41     11.96 o 
  -3   4   3       51.37       65.98      5.89 o 
  -2   4   3     1112.16     1043.41     14.68 o 
  -1   4   3    11290.75    11834.58    137.32 o 
   0   4   3       19.12       11.69      3.08 o 
   1   4   3      125.79      121.89      4.56 o 
   2   4   3      213.52      183.80      2.51 o 
   3   4   3     1067.13     1004.53     11.88 o 
   4   4   3        2.65       18.99      4.31 o 
   5   4   3      183.57      162.94      7.98 o 
   6   4   3        0.44        2.83      5.10 o 
   7   4   3      412.26      454.77     10.95 o 
   8   4   3       44.97       51.03      9.47 o 
   9   4   3       34.52       36.52     11.71 o 
  10   4   3       42.87       39.17     10.38 o 
  11   4   3       26.31       38.15     11.90 o 
  12   4   3        2.58        1.18      6.19 o 
 -14   5   3       21.07       14.46      7.58 o 
 -13   5   3       10.66       11.67      6.58 o 
 -12   5   3       62.97       69.26      6.73 o 
 -11   5   3       27.00       24.61      8.81 o 
 -10   5   3       60.95       57.79      6.67 o 
  -9   5   3       23.34       34.88      4.32 o 
  -8   5   3     1210.77     1242.00     21.62 o 
  -7   5   3       70.71       87.57      4.39 o 
  -6   5   3     2149.10     2303.23     48.40 o 
  -5   5   3      766.31      673.32      8.99 o 
  -4   5   3      178.78      196.28      4.02 o 
  -3   5   3      541.21      673.01     16.05 o 
  -2   5   3       81.45      142.93      9.66 o 
  -1   5   3    18835.21    19204.64    254.52 o 
   0   5   3     1180.86     1152.28     17.44 o 
   1   5   3     9060.67     9936.88     87.80 o 
   2   5   3      664.94      602.94      6.11 o 
   3   5   3     2905.20     2910.15     33.94 o 
   4   5   3     3691.11     3592.24     36.50 o 
   5   5   3     1822.85     1924.54     25.14 o 
   6   5   3     1968.31     2029.36     27.80 o 
   7   5   3      128.63      149.27      9.51 o 
   8   5   3      214.95      240.64     10.22 o 
   9   5   3       47.37       37.26      7.00 o 
  10   5   3      149.98      176.15     18.50 o 
  11   5   3        0.04        6.02      9.73 o 
  12   5   3        2.92        1.96     16.08 o 
 -13   6   3        0.81       -5.64      5.64 o 
 -12   6   3        8.17        7.44      5.69 o 
 -11   6   3       30.30       21.12      7.06 o 
 -10   6   3       24.02       19.94      5.04 o 
  -9   6   3        5.58       -2.09      3.97 o 
  -8   6   3        3.01       13.99      4.17 o 
  -7   6   3        1.14        2.02      3.38 o 
  -6   6   3     4562.52     4565.87     49.05 o 
  -5   6   3      213.43      229.58      5.58 o 
  -4   6   3     3665.73     3535.43     37.97 o 
  -3   6   3     2206.97     2373.25     25.18 o 
  -2   6   3     1027.85     1064.67     20.39 o 
  -1   6   3      647.60      640.72     13.56 o 
   0   6   3    16097.84    17192.84    227.33 o 
   1   6   3      675.55      601.41      8.54 o 
   2   6   3     5552.16     5881.85     67.38 o 
   3   6   3      347.70      304.89      9.71 o 
   4   6   3     1512.54     1653.73     20.67 o 
   5   6   3     2031.15     2104.09     30.44 o 
   6   6   3      449.33      505.00     44.74 o 
   7   6   3      809.64      803.47     21.52 o 
   8   6   3        0.65       -0.70      6.61 o 
   9   6   3      129.60      131.09     14.63 o 
  10   6   3       45.50       52.92     12.05 o 
  11   6   3       46.07       33.34     11.46 o 
  12   6   3       26.04       22.37     15.65 o 
 -13   7   3       57.63       43.22     12.32 o 
 -12   7   3       83.24       69.45      9.88 o 
 -11   7   3      196.63      185.68      9.00 o 
 -10   7   3      647.54      623.68     30.65 o 
  -9   7   3      244.07      286.72     11.01 o 
  -8   7   3      138.05      131.87      5.71 o 
  -7   7   3      421.17      404.97      8.41 o 
  -6   7   3        0.52        7.98      6.29 o 
  -5   7   3     3984.08     3779.17     48.47 o 
  -4   7   3     2847.51     3031.30     33.61 o 
  -3   7   3     3814.36     3701.99     39.83 o 
  -2   7   3      318.19      505.89     38.39 o 
  -1   7   3     3893.82     3852.81     40.57 o 
   0   7   3     3835.65     3815.17     42.20 o 
   1   7   3     2840.93     2870.32     33.41 o 
   2   7   3     1848.95     1873.62     18.73 o 
   3   7   3     1548.88     1617.45     13.43 o 
   4   7   3     3133.79     3185.70     36.30 o 
   5   7   3      514.45      563.49     30.46 o 
   6   7   3     2221.29     2349.66     34.06 o 
   7   7   3       21.66       18.77      6.73 o 
   8   7   3       44.79       70.98      8.72 o 
   9   7   3       35.92        9.58     12.06 o 
  10   7   3      137.90      149.16     20.27 o 
  11   7   3        6.32       19.76     11.04 o 
  12   7   3       60.35       52.57     15.97 o 
 -13   8   3        8.23       14.87      7.99 o 
 -12   8   3       10.35       10.93      6.52 o 
 -11   8   3        8.36        5.20      5.19 o 
 -10   8   3      276.56      308.44     15.27 o 
  -9   8   3      171.45      175.03      6.60 o 
  -8   8   3      696.11      700.78     23.00 o 
  -7   8   3      164.13      157.48     11.08 o 
  -6   8   3      732.73      704.18      9.98 o 
  -5   8   3      655.68      829.14     20.70 o 
  -4   8   3     1437.71     1351.82     23.36 o 
  -3   8   3       22.47       10.28      6.76 o 
  -2   8   3     4330.30     4447.61     51.18 o 
  -1   8   3      111.38      244.38     11.66 o 
   0   8   3     5449.79     6041.37     68.05 o 
   1   8   3      200.57      175.95      8.79 o 
   2   8   3      636.08      587.69      8.24 o 
   3   8   3      853.51      794.42     10.17 o 
   4   8   3      681.22      677.75     15.24 o 
   5   8   3     2320.75     2299.21     32.19 o 
   6   8   3       43.04       52.44     11.41 o 
   7   8   3     1007.86      949.01     22.41 o 
   8   8   3      226.44      235.67     12.75 o 
   9   8   3      265.78      300.75     24.93 o 
  10   8   3        1.20       -7.29     11.47 o 
  11   8   3      108.72      119.70     13.13 o 
  12   8   3       10.66       17.30     13.34 o 
 -13   9   3        5.05       -3.56     10.25 o 
 -12   9   3        0.93       -2.14      4.78 o 
 -11   9   3       30.77       25.23      6.08 o 
 -10   9   3       16.64       18.82      6.46 o 
  -9   9   3      372.89      370.12     14.79 o 
  -8   9   3       56.02       44.17      5.55 o 
  -7   9   3     1104.67     1092.82     16.50 o 
  -6   9   3        7.91        9.27      8.21 o 
  -5   9   3     2039.30     1940.71     31.64 o 
  -4   9   3      488.07      494.96     13.18 o 
  -3   9   3     3242.66     3240.00     38.75 o 
  -2   9   3      131.01      228.54     11.89 o 
  -1   9   3    16490.43    17945.08    214.14 o 
   0   9   3     1179.49     1067.00     13.02 o 
   1   9   3     1625.64     1546.22     21.97 o 
   2   9   3        2.07       12.14      3.63 o 
   3   9   3      575.11      584.77     10.82 o 
   4   9   3      225.28      227.13      8.52 o 
   5   9   3       91.17       94.56     12.33 o 
   6   9   3        4.35        6.33      6.79 o 
   7   9   3        3.80       12.01      7.76 o 
   8   9   3        3.51       -1.15      7.52 o 
   9   9   3       67.88       66.60     10.40 o 
  10   9   3       55.93       58.08     11.43 o 
  11   9   3        7.97       -3.76      9.59 o 
 -13  10   3       24.48       34.58     15.63 o 
 -12  10   3       87.40       68.85     12.52 o 
 -11  10   3      436.30      380.40     42.67 o 
 -10  10   3      640.63      633.62     35.47 o 
  -9  10   3      645.28      639.14     24.57 o 
  -8  10   3       61.27       66.75      5.58 o 
  -7  10   3       11.48       12.51      7.04 o 
  -6  10   3     1632.16     1573.70     26.39 o 
  -5  10   3       37.16       40.48      6.43 o 
  -4  10   3     3854.80     3734.80     44.05 o 
  -3  10   3       89.19       77.71      5.80 o 
  -2  10   3     2112.61     2027.73     22.53 o 
  -1  10   3      679.75      765.81     12.76 o 
   0  10   3     3423.85     3486.86     35.84 o 
   1  10   3      789.97      744.30     11.54 o 
   2  10   3     1076.15     1073.11     12.37 o 
   3  10   3     1406.70     1383.28     24.12 o 
   4  10   3      222.83      218.37      8.05 o 
   5  10   3      429.48      432.80     14.11 o 
   6  10   3      275.98      281.01     15.20 o 
   7  10   3       13.74       12.56     10.86 o 
   8  10   3        4.16        5.98     10.95 o 
   9  10   3       73.14       86.14     14.27 o 
  10  10   3       14.69      -13.34     13.34 o 
  11  10   3       24.89       26.60     13.73 o 
 -12  11   3       10.05       13.86      7.69 o 
 -11  11   3       72.05       63.93     12.69 o 
 -10  11   3        5.31        1.19      4.30 o 
  -9  11   3        2.93        4.72      4.42 o 
  -8  11   3       84.44       86.36      5.53 o 
  -7  11   3      136.08      138.90      8.98 o 
  -6  11   3        2.32        2.67      4.78 o 
  -5  11   3      552.86      498.93     17.00 o 
  -4  11   3      138.06      125.12      6.76 o 
  -3  11   3      794.34      798.03     13.08 o 
  -2  11   3      268.01      293.71     16.39 o 
  -1  11   3     4121.28     4167.99     48.31 o 
   0  11   3     1706.83     1728.81     23.11 o 
   1  11   3        1.20        6.10      3.88 o 
   2  11   3       33.96       41.61      5.22 o 
   3  11   3       39.03       24.73      5.11 o 
   4  11   3       67.08       71.44      5.68 o 
   5  11   3      344.29      342.05     12.79 o 
   6  11   3      281.35      322.19     16.07 o 
   7  11   3        0.66       -0.52      7.30 o 
   8  11   3       15.03       17.70      9.50 o 
   9  11   3       10.95        0.42      9.71 o 
  10  11   3       15.84       25.97     10.69 o 
  11  11   3        0.19        2.66      9.44 o 
 -12  12   3       56.39       68.04     19.94 o 
 -11  12   3      244.64      193.90     24.22 o 
 -10  12   3      935.42      895.30     58.50 o 
  -9  12   3        7.09       13.86      4.37 o 
  -8  12   3      567.94      599.78     19.48 o 
  -7  12   3       25.75       36.43      6.88 o 
  -6  12   3     2815.74     2719.91     49.13 o 
  -5  12   3        9.30       19.76      6.44 o 
  -4  12   3     1985.22     1973.01     25.11 o 
  -3  12   3      968.32      884.19     17.10 o 
  -2  12   3      898.16      856.23     15.19 o 
  -1  12   3      384.10      352.43     10.40 o 
   0  12   3     5670.74     6044.34     68.76 o 
   1  12   3     2631.14     2504.21     27.78 o 
   2  12   3      100.51       90.78      8.06 o 
   3  12   3      630.01      607.35     10.07 o 
   4  12   3      231.86      226.18     13.71 o 
   5  12   3     1440.16     1545.61     40.57 o 
   6  12   3      102.09      142.36     22.91 o 
   7  12   3      347.56      418.82     20.04 o 
   8  12   3       19.71       13.45     10.82 o 
   9  12   3      146.27      120.54     15.83 o 
  10  12   3        1.24       25.01     10.42 o 
  11  12   3       62.71       78.73     22.44 o 
 -12  13   3        3.21       28.20     20.17 o 
 -11  13   3       41.46       39.40     13.09 o 
 -10  13   3       16.19        7.58      4.12 o 
  -9  13   3       27.92       31.31      6.03 o 
  -8  13   3        0.09        2.53      4.70 o 
  -7  13   3      256.80      234.88     13.91 o 
  -6  13   3        9.10       12.17      7.07 o 
  -5  13   3       82.63       96.82      8.24 o 
  -4  13   3        1.61        1.55      4.85 o 
  -3  13   3       17.31       13.17      5.29 o 
  -2  13   3      110.09      123.25      8.07 o 
  -1  13   3        2.62        0.86      9.12 o 
   0  13   3      211.37      209.36      8.32 o 
   1  13   3       34.38       32.84      5.14 o 
   2  13   3        0.47        6.76      3.89 o 
   3  13   3       76.62       60.43      5.84 o 
   4  13   3       27.20       26.56      6.47 o 
   5  13   3       16.96       20.02      4.42 o 
   6  13   3        0.06       -5.88      7.43 o 
   7  13   3       56.00       61.12     13.40 o 
   8  13   3       23.02       25.32     12.53 o 
   9  13   3        0.35       -3.24     10.15 o 
  10  13   3        0.84       -1.82     11.28 o 
 -12  14   3        4.14        0.11     15.28 o 
 -11  14   3      129.22       81.05     16.28 o 
 -10  14   3      380.23      308.70     35.87 o 
  -9  14   3        1.77       12.14      4.92 o 
  -8  14   3      266.03      277.55     12.82 o 
  -7  14   3       95.69      108.03      9.04 o 
  -6  14   3     1391.99     1343.63     33.71 o 
  -5  14   3        9.84        1.87      6.32 o 
  -4  14   3      891.51      842.88     15.84 o 
  -3  14   3      472.12      426.51     13.98 o 
  -2  14   3      752.75      720.22     18.34 o 
  -1  14   3      658.44      629.49     14.57 o 
   0  14   3     3588.38     3642.34     47.70 o 
   1  14   3      277.64      237.85     10.92 o 
   2  14   3     1327.08     1264.17     20.71 o 
   3  14   3      304.36      330.49      9.82 o 
   4  14   3      294.86      314.89     10.00 o 
   5  14   3      459.41      439.00     35.25 o 
   6  14   3      201.39      250.09     15.52 o 
   7  14   3       43.18       46.82     11.73 o 
   8  14   3      218.50      279.28     46.19 o 
   9  14   3      144.45      132.24     31.49 o 
  10  14   3        0.23        5.83     10.85 o 
 -11  15   3        0.95        2.56      6.54 o 
 -10  15   3        0.46        3.64      5.26 o 
  -9  15   3       40.26       32.76      8.17 o 
  -8  15   3       54.80       43.44      8.71 o 
  -7  15   3       11.47        7.83      7.13 o 
  -6  15   3       51.58       58.68      9.39 o 
  -5  15   3      111.38      106.89      9.46 o 
  -4  15   3      122.13      114.04      9.55 o 
  -3  15   3       94.62      108.62     11.93 o 
  -2  15   3       58.56       59.41      8.23 o 
  -1  15   3     1663.06     1710.44     26.53 o 
   0  15   3       20.83       15.16      6.52 o 
   1  15   3      108.99      125.28      7.76 o 
   2  15   3        2.90        2.88      6.54 o 
   3  15   3       24.07       22.92      5.05 o 
   4  15   3      163.22      172.43      7.70 o 
   5  15   3      117.86       83.59      6.83 o 
   6  15   3        0.28       -3.74      8.20 o 
   7  15   3      113.98      122.11     13.64 o 
   8  15   3       12.78       19.19     10.80 o 
   9  15   3       48.13       34.99     13.18 o 
  10  15   3        5.91        3.18     10.71 o 
 -11  16   3       68.49       59.56     23.91 o 
 -10  16   3      125.97      122.61     16.22 o 
  -9  16   3       11.09        5.14      4.90 o 
  -8  16   3      230.69      250.92     15.47 o 
  -7  16   3        1.34        7.27      6.82 o 
  -6  16   3      670.14      660.19     27.54 o 
  -5  16   3        4.88        5.65      5.64 o 
  -4  16   3     1273.71     1294.42     26.77 o 
  -3  16   3      164.43      131.43     10.28 o 
  -2  16   3      805.88      773.59     18.15 o 
  -1  16   3      727.31      705.41     19.79 o 
   0  16   3      504.95      523.20     19.02 o 
   1  16   3      483.03      500.99     14.74 o 
   2  16   3      649.40      687.02     15.12 o 
   3  16   3      978.91     1032.61     32.96 o 
   4  16   3      573.15      605.66     26.05 o 
   5  16   3      942.04     1101.65     36.80 o 
   6  16   3      127.02      131.05     19.72 o 
   7  16   3      362.70      435.69     22.97 o 
   8  16   3        0.19        6.83     11.71 o 
   9  16   3      105.18      106.48     30.09 o 
 -10  17   3       10.99       10.64      7.39 o 
  -9  17   3      152.86      135.00     15.48 o 
  -8  17   3        8.99        0.07      4.60 o 
  -7  17   3      213.06      226.08     13.21 o 
  -6  17   3        0.11        0.67      6.40 o 
  -5  17   3       87.28       78.80     10.21 o 
  -4  17   3      109.74      105.68     11.57 o 
  -3  17   3      346.95      370.25     14.71 o 
  -2  17   3      184.83      190.68     11.76 o 
  -1  17   3      344.65      344.80     13.47 o 
   0  17   3       13.97       16.15      6.88 o 
   1  17   3      201.95      206.17     10.84 o 
   2  17   3       33.00       36.61      8.69 o 
   3  17   3       13.38       10.33      4.53 o 
   4  17   3        0.92        4.46      5.60 o 
   5  17   3        0.38        1.76      6.24 o 
   6  17   3       27.54        9.42      9.63 o 
   7  17   3        8.00       12.94     12.30 o 
   8  17   3        5.20       11.76     17.22 o 
   9  17   3        0.93       17.22     18.48 o 
 -10  18   3       35.71       28.98     10.30 o 
  -9  18   3       31.13       27.80      8.57 o 
  -8  18   3        7.39        4.28      5.37 o 
  -7  18   3      308.69      279.71     17.07 o 
  -6  18   3      687.87      647.56     24.07 o 
  -5  18   3       22.76       17.21      8.10 o 
  -4  18   3      532.92      538.12     20.31 o 
  -3  18   3      409.66      395.11     15.57 o 
  -2  18   3      636.72      663.13     18.85 o 
  -1  18   3      227.85      217.79     12.85 o 
   0  18   3      893.17      919.76     23.87 o 
   1  18   3        2.45       -6.77      8.05 o 
   2  18   3      434.37      475.61     16.91 o 
   3  18   3        2.97        5.15      4.80 o 
   4  18   3      643.77      617.93     32.12 o 
   5  18   3      214.98      204.66     27.58 o 
   6  18   3       12.14       23.82     14.39 o 
   7  18   3      128.55      141.06     15.71 o 
   8  18   3        4.37       -0.26     15.85 o 
  -9  19   3       10.52        1.66      5.59 o 
  -8  19   3       43.38       18.53      6.98 o 
  -7  19   3        1.25       -7.67      9.92 o 
  -6  19   3      231.24      236.81     13.12 o 
  -5  19   3      318.95      337.06     18.75 o 
  -4  19   3       13.82       17.51      9.85 o 
  -3  19   3       40.22       32.66      9.83 o 
  -2  19   3      125.90      130.12     13.89 o 
  -1  19   3      226.71      204.96     11.68 o 
   0  19   3      191.91      205.02     15.21 o 
   1  19   3      142.17      132.64     13.11 o 
   2  19   3       26.59       27.58      7.20 o 
   3  19   3      191.16      200.88     10.78 o 
   4  19   3       86.32       84.71      9.18 o 
   5  19   3       77.12       51.59     12.83 o 
   6  19   3      105.31       98.31     19.26 o 
   7  19   3       10.46       19.76     12.08 o 
   8  19   3       52.00       93.87     17.75 o 
  -9  20   3       56.74       38.38     17.46 o 
  -8  20   3       75.55       35.19      8.94 o 
  -7  20   3       13.75       15.77      7.75 o 
  -6  20   3       92.44       80.44      9.64 o 
  -5  20   3       34.97       27.77     10.03 o 
  -4  20   3      425.57      395.44     19.98 o 
  -3  20   3        0.76       -3.54     11.24 o 
  -2  20   3      185.15      190.71     12.43 o 
  -1  20   3      123.60      132.88     12.70 o 
   0  20   3      145.94      127.74     10.11 o 
   1  20   3       54.85       57.84      9.00 o 
   2  20   3      222.04      237.86     11.95 o 
   3  20   3       12.46       18.41      9.69 o 
   4  20   3       38.62       24.47      8.30 o 
   5  20   3       42.90       61.48     19.91 o 
   6  20   3        2.90      -12.56     17.52 o 
   7  20   3       75.27       83.73     15.71 o 
  -8  21   3        5.34       -1.75      6.10 o 
  -7  21   3       36.17       40.71     10.15 o 
  -6  21   3       28.49       35.40     13.32 o 
  -5  21   3      387.80      399.25     19.38 o 
  -4  21   3       45.38       29.05     11.35 o 
  -3  21   3      325.46      329.86     18.93 o 
  -2  21   3       98.93       61.22     17.30 o 
  -1  21   3      120.44      109.32     10.47 o 
   0  21   3       57.21       61.75     12.02 o 
   1  21   3      104.89       99.51     10.76 o 
   2  21   3      183.17      217.70     12.74 o 
   3  21   3      126.62      113.78      9.76 o 
   4  21   3      103.40       78.24     11.73 o 
   5  21   3      130.68      127.19     20.76 o 
   6  21   3       30.56       60.13     19.35 o 
  -7  22   3       30.91       22.10      8.33 o 
  -6  22   3       20.07       41.23     12.07 o 
  -5  22   3       18.71       25.21     10.43 o 
  -4  22   3       45.73       35.98     11.87 o 
  -3  22   3       14.15       14.73     11.49 o 
  -2  22   3       96.97       90.75     12.95 o 
  -1  22   3       17.03       19.72      8.40 o 
   0  22   3       59.73       63.16     10.88 o 
   1  22   3       50.19       49.43      9.93 o 
   2  22   3        6.78        0.90      9.48 o 
   3  22   3       95.96       93.54     14.79 o 
   4  22   3        0.27        8.66      6.59 o 
   5  22   3       19.85       22.14     22.32 o 
  -6  23   3        8.00       21.05     13.58 o 
  -5  23   3      412.08      405.52     21.61 o 
  -4  23   3       37.45       23.80     10.29 o 
  -3  23   3      116.52      112.79     16.03 o 
  -2  23   3       33.88       44.86     12.09 o 
  -1  23   3      112.60      124.06     16.61 o 
   0  23   3      101.36      121.18     16.33 o 
   1  23   3       60.65       50.92     11.31 o 
   2  23   3       30.29       39.76      9.86 o 
   3  23   3       10.38        7.68     10.52 o 
   4  23   3       17.20       17.30      8.10 o 
  -4  24   3       12.98        1.87      9.80 o 
  -3  24   3        6.09        8.68     10.26 o 
  -2  24   3       11.19        7.08     12.08 o 
  -1  24   3        1.75        1.80      9.98 o 
   0  24   3       30.79       28.75     13.96 o 
   1  24   3        8.02        5.76     11.29 o 
   2  24   3       21.92       24.16     11.40 o 
   3  24   3       46.59       38.11     10.03 o 
  -2  25   3       10.89       -0.32     14.60 o 
  -1  25   3      144.33      140.86     22.26 o 
   0  25   3       35.38       26.24     11.90 o 
 -14   0   4        6.27       17.64      7.44 o 
 -13   0   4      116.39      168.31     18.12 o 
 -12   0   4      152.70      180.52     11.98 o 
 -11   0   4      116.76      113.37      8.80 o 
 -10   0   4     1099.39     1211.75     21.44 o 
  -9   0   4     1061.18     1086.44     58.15 o 
  -8   0   4     1434.76     1470.62     24.88 o 
  -7   0   4        7.95       18.04     13.07 o 
  -6   0   4     2963.69     2632.53     60.51 o 
  -5   0   4        4.88       -2.57      3.11 o 
  -4   0   4     1118.86     1024.86     18.44 o 
  -3   0   4     1868.32     1807.38     23.87 o 
  -2   0   4     4035.25     3908.37     59.40 o 
  -1   0   4     2049.71     1748.06     17.58 o 
   0   0   4     3768.77     3510.32     34.49 o 
   1   0   4       18.07       18.94      3.92 o 
   2   0   4      111.44       76.44      3.31 o 
   3   0   4     1791.49     1776.35     35.08 o 
   4   0   4       33.13       48.15      5.61 o 
   5   0   4     3890.85     3776.81     43.53 o 
   6   0   4      472.07      491.04     10.63 o 
   7   0   4      703.08      700.17     18.66 o 
   8   0   4      136.61      135.46      8.70 o 
   9   0   4      258.63      283.79     12.83 o 
  10   0   4        6.22       -0.61      3.96 o 
  11   0   4      125.44      160.99     22.96 o 
  12   0   4       22.65       29.20     15.57 o 
 -14   1   4       21.66       31.21      8.68 o 
 -13   1   4        0.96       -3.17      4.34 o 
 -12   1   4        5.01        2.42      5.90 o 
 -11   1   4        8.64        9.80      4.26 o 
 -10   1   4       19.24       13.72      5.29 o 
  -9   1   4       15.53       17.53      3.84 o 
  -8   1   4      611.34      596.99     11.00 o 
  -7   1   4       44.48       48.94      4.28 o 
  -6   1   4       25.72       38.63      2.99 o 
  -5   1   4      778.17      758.09      8.99 o 
  -4   1   4        1.42        1.50      1.45 o 
  -3   1   4        0.89        0.77      2.53 o 
  -2   1   4     1063.61     1021.25      9.38 o 
  -1   1   4     1727.71     1890.69     16.25 o 
   0   1   4        3.27        4.28      2.11 o 
   1   1   4     1613.19     1570.74     11.50 o 
   2   1   4      570.61      583.99      4.83 o 
   3   1   4       43.24       66.67      5.90 o 
   4   1   4       90.02       97.37      4.72 o 
   5   1   4       40.33       40.26      2.98 o 
   6   1   4      115.49      119.02      4.58 o 
   7   1   4      171.88      160.98      4.64 o 
   8   1   4        1.34        0.59      3.06 o 
   9   1   4       67.35       61.96      3.74 o 
  10   1   4       65.46       46.36      5.98 o 
  11   1   4        2.19      -11.41     11.41 o 
  12   1   4        1.15        0.70     18.36 o 
 -14   2   4       22.29       12.61      7.90 o 
 -13   2   4       12.65       13.46      5.98 o 
 -12   2   4       51.07       53.81      7.58 o 
 -11   2   4      111.05      122.73      5.43 o 
 -10   2   4     1339.21     1422.47     21.26 o 
  -9   2   4       22.29       21.35      5.52 o 
  -8   2   4     1632.08     1668.69     32.60 o 
  -7   2   4      714.86      688.27     10.52 o 
  -6   2   4     2086.63     1837.55     18.54 o 
  -5   2   4      137.14      170.94     14.23 o 
  -4   2   4     7275.20     7124.96     80.22 o 
  -3   2   4     3534.04     3469.40     39.47 o 
  -2   2   4     1495.86     1558.38     12.79 o 
  -1   2   4     2393.20     2069.85     14.04 o 
   0   2   4     1047.27      883.14      7.85 o 
   1   2   4      745.33      645.10      8.31 o 
   2   2   4      288.91      253.63      4.46 o 
   3   2   4     2370.05     2313.64     17.20 o 
   4   2   4       60.85       72.68      3.82 o 
   5   2   4     1401.57     1348.41     12.04 o 
   6   2   4       40.23       39.76      2.78 o 
   7   2   4      432.88      429.25     10.28 o 
   8   2   4      191.31      218.97     13.48 o 
   9   2   4      522.13      597.29     24.33 o 
  10   2   4       90.82      112.50     16.35 o 
  11   2   4      171.18      226.38     25.74 o 
  12   2   4       14.50       29.48     19.62 o 
 -14   3   4       30.32       23.60      7.55 o 
 -13   3   4       12.63       14.74      7.16 o 
 -12   3   4       12.47        9.41      5.67 o 
 -11   3   4      194.40      220.18     10.11 o 
 -10   3   4      168.44      173.73      8.66 o 
  -9   3   4      449.57      472.58     12.58 o 
  -8   3   4        2.14        7.87      6.62 o 
  -7   3   4      142.46      158.79      6.90 o 
  -6   3   4       12.29        8.08      6.90 o 
  -5   3   4      123.27      116.29     11.97 o 
  -4   3   4      118.42      130.58      5.58 o 
  -3   3   4     1632.67     1642.74     19.95 o 
  -2   3   4      133.39      145.91      6.03 o 
  -1   3   4        3.63       12.28      2.71 o 
   0   3   4     1060.64     1162.01      9.09 o 
   1   3   4      934.54      848.98      8.35 o 
   2   3   4       10.65       15.40      3.01 o 
   3   3   4       32.53       45.13      2.73 o 
   4   3   4      209.83      141.73      2.56 o 
   5   3   4      268.12      275.31     46.92 o 
   6   3   4      208.97      210.98      7.72 o 
   7   3   4       24.81        9.77     13.44 o 
   8   3   4       88.93       94.85      7.88 o 
   9   3   4        0.02        3.24      9.15 o 
  10   3   4        5.04        8.59      8.53 o 
  11   3   4        0.64       -5.91      9.08 o 
  12   3   4        7.27        1.00     12.51 o 
 -14   4   4        5.67        5.69      5.87 o 
 -13   4   4       62.86       45.72      9.22 o 
 -12   4   4       61.18       59.22      8.46 o 
 -11   4   4      262.83      277.24     11.03 o 
 -10   4   4        5.61        1.44      5.80 o 
  -9   4   4      309.85      288.87     10.13 o 
  -8   4   4      137.09      147.55     11.85 o 
  -7   4   4       17.75       24.24      5.25 o 
  -6   4   4     3704.44     3427.15     36.59 o 
  -5   4   4      487.09      505.31     12.77 o 
  -4   4   4     5239.98     4949.91     56.20 o 
  -3   4   4      264.16      276.88      4.58 o 
  -2   4   4      201.35      253.85      4.98 o 
  -1   4   4     9992.83     9771.51    104.10 o 
   0   4   4     9513.41     9909.44     88.61 o 
   1   4   4     3792.48     3690.01     30.38 o 
   2   4   4     8893.76     9730.23     81.42 o 
   3   4   4     1314.73     1268.77     10.92 o 
   4   4   4      583.65      599.52      9.42 o 
   5   4   4     1244.86     1183.48     16.69 o 
   6   4   4      144.96      135.13      8.29 o 
   7   4   4     1143.30     1249.96     18.14 o 
   8   4   4       62.85       71.36      9.57 o 
   9   4   4      210.52      218.31     14.84 o 
  10   4   4        4.47       -9.99      9.99 o 
  11   4   4       16.73       17.01     10.13 o 
  12   4   4       16.67       51.30     42.52 o 
 -14   5   4       68.72       47.62      8.56 o 
 -13   5   4        4.23        8.19      6.97 o 
 -12   5   4       78.17       54.86     16.37 o 
 -11   5   4       20.01       27.24     10.57 o 
 -10   5   4       23.50       19.78      7.34 o 
  -9   5   4       49.48       46.78      7.15 o 
  -8   5   4      291.39      274.80     10.17 o 
  -7   5   4      195.38      178.59      4.98 o 
  -6   5   4      552.76      531.90      7.62 o 
  -5   5   4        5.36       15.66      4.42 o 
  -4   5   4       23.42       25.67     10.36 o 
  -3   5   4        6.62       10.13      3.66 o 
  -2   5   4     2059.05     2067.29     18.39 o 
  -1   5   4        5.10       39.27      5.88 o 
   0   5   4      363.96      306.63     12.55 o 
   1   5   4     4142.93     4179.79     41.04 o 
   2   5   4     2284.84     2478.18     26.43 o 
   3   5   4     1056.96     1065.29      8.82 o 
   4   5   4     1137.09     1141.96     25.96 o 
   5   5   4      318.70      352.51     35.43 o 
   6   5   4      665.37      659.81     14.78 o 
   7   5   4      159.07      161.42      9.34 o 
   8   5   4      405.76      420.65     16.54 o 
   9   5   4        0.14        0.91      7.25 o 
  10   5   4       93.72      102.40     17.08 o 
  11   5   4        3.12        7.20     12.38 o 
 -14   6   4       46.56       44.27     12.50 o 
 -13   6   4       37.93       29.62      9.07 o 
 -12   6   4       22.90       24.89      8.50 o 
 -11   6   4      851.04      903.54     20.60 o 
 -10   6   4      419.68      426.30     17.84 o 
  -9   6   4      467.58      447.03     11.62 o 
  -8   6   4      498.61      525.75      8.33 o 
  -7   6   4     1036.00     1063.45     25.26 o 
  -6   6   4     2535.60     2661.97     27.93 o 
  -5   6   4      149.06      294.17     16.35 o 
  -4   6   4     3855.80     3972.77     46.36 o 
  -3   6   4      609.73      677.49     14.07 o 
  -2   6   4     5960.71     5925.57     56.61 o 
  -1   6   4     2934.38     2736.14     28.21 o 
   0   6   4     6737.87     7031.57     61.69 o 
   1   6   4     2520.07     2631.68     29.10 o 
   2   6   4      295.73      242.54     13.40 o 
   3   6   4     1603.51     1714.36     12.97 o 
   4   6   4     2156.71     2359.31     32.42 o 
   5   6   4     4460.83     4805.12     62.80 o 
   6   6   4        4.51        3.14      5.53 o 
   7   6   4      211.38      233.59     11.09 o 
   8   6   4        9.06        5.60      5.83 o 
   9   6   4      139.89      161.68      9.51 o 
  10   6   4       59.56       88.25     13.69 o 
  11   6   4       12.23       28.57     13.15 o 
 -13   7   4        2.28        3.71      5.98 o 
 -12   7   4        3.52       13.08      9.12 o 
 -11   7   4       52.03       48.55     12.21 o 
 -10   7   4        0.94        0.65      4.65 o 
  -9   7   4      193.23      218.29      6.89 o 
  -8   7   4       63.67       58.79      5.52 o 
  -7   7   4     2171.37     2133.73     23.44 o 
  -6   7   4       50.74       57.57      4.84 o 
  -5   7   4     9652.76     9883.27    167.85 o 
  -4   7   4      224.93      219.77     10.03 o 
  -3   7   4     1879.22     1887.26     24.36 o 
  -2   7   4      933.47      854.16     19.41 o 
  -1   7   4    15782.72    17594.87    207.31 o 
   0   7   4    15083.33    15132.91    172.33 o 
   1   7   4     2580.25     2590.07     23.43 o 
   2   7   4      196.57      181.50      5.00 o 
   3   7   4      618.39      709.89      6.34 o 
   4   7   4      855.07      799.26     14.71 o 
   5   7   4        0.51       -6.35     10.46 o 
   6   7   4     1239.91     1322.30     20.63 o 
   7   7   4      129.39      137.80     10.16 o 
   8   7   4      171.62      174.00     10.47 o 
   9   7   4        5.36       -7.22      8.45 o 
  10   7   4       75.46       71.70     15.56 o 
  11   7   4       17.03       25.53     14.23 o 
 -13   8   4        2.39        2.81      5.09 o 
 -12   8   4       55.88       64.98     17.65 o 
 -11   8   4        0.68        8.05      5.67 o 
 -10   8   4      607.62      596.57     32.14 o 
  -9   8   4        1.61       -2.47      4.31 o 
  -8   8   4     1126.60     1145.51     30.45 o 
  -7   8   4        4.91       10.17      4.48 o 
  -6   8   4      614.99      588.26     11.33 o 
  -5   8   4      135.39      167.05      8.61 o 
  -4   8   4     2830.16     2695.69     42.23 o 
  -3   8   4     1269.68     1215.71     20.18 o 
  -2   8   4      417.73      338.71      9.72 o 
  -1   8   4     1549.23     1718.05     22.88 o 
   0   8   4     3717.91     4021.86     53.25 o 
   1   8   4      132.64      180.74      7.12 o 
   2   8   4     1575.43     1670.50     16.42 o 
   3   8   4     1290.99     1279.55     11.54 o 
   4   8   4      132.05      160.58     12.54 o 
   5   8   4       72.43       69.18      8.48 o 
   6   8   4      540.68      569.25     15.64 o 
   7   8   4       99.33      117.37     10.33 o 
   8   8   4       23.26       31.74     10.78 o 
   9   8   4       36.77       49.56     11.49 o 
  10   8   4       34.82       34.98      9.95 o 
  11   8   4       30.89       44.49     15.36 o 
 -13   9   4       38.00       26.10      8.65 o 
 -12   9   4      107.94       90.46     24.35 o 
 -11   9   4      254.30      239.64     19.79 o 
 -10   9   4      498.98      506.72     28.38 o 
  -9   9   4      150.17      154.48      9.04 o 
  -8   9   4      222.49      216.92      8.08 o 
  -7   9   4      403.39      424.33      9.57 o 
  -6   9   4       42.58       69.23      5.34 o 
  -5   9   4     5615.02     5559.24     71.11 o 
  -4   9   4      272.95      323.79     14.45 o 
  -3   9   4     2251.87     2097.33     30.35 o 
  -2   9   4       44.58      121.04     19.77 o 
  -1   9   4      723.30      751.69     13.82 o 
   0   9   4      242.00      350.95     11.66 o 
   1   9   4     1842.36     1794.99     30.57 o 
   2   9   4     1354.12     1277.85     17.39 o 
   3   9   4       13.09       12.32      2.65 o 
   4   9   4      227.09      217.71     10.66 o 
   5   9   4      189.48      242.60     11.88 o 
   6   9   4      296.24      288.19     10.94 o 
   7   9   4        2.91        0.58      5.83 o 
   8   9   4      111.96       95.79     16.11 o 
   9   9   4        0.19        3.45      7.33 o 
  10   9   4       52.37       38.74     10.70 o 
  11   9   4        0.30      -13.40     13.40 o 
 -13  10   4       15.78        8.80      7.18 o 
 -12  10   4       62.04       53.94      9.99 o 
 -11  10   4      198.26      158.93     29.42 o 
 -10  10   4      396.40      394.50     23.53 o 
  -9  10   4       90.17       77.61      8.67 o 
  -8  10   4      204.18      174.46      8.82 o 
  -7  10   4        2.43        2.66      3.79 o 
  -6  10   4     1017.54      934.78     21.48 o 
  -5  10   4      570.20      604.02     13.12 o 
  -4  10   4     1051.73     1018.54     20.68 o 
  -3  10   4        3.83        4.28      5.91 o 
  -2  10   4      248.07      212.76      9.27 o 
  -1  10   4     1054.12     1168.31     19.18 o 
   0  10   4      270.21      299.90     10.25 o 
   1  10   4       29.37       33.65      5.45 o 
   2  10   4       90.51       98.80      6.47 o 
   3  10   4       72.11       74.45      3.75 o 
   4  10   4      234.31      247.28     18.32 o 
   5  10   4      428.37      463.24     14.13 o 
   6  10   4       11.88        8.41      6.32 o 
   7  10   4       69.64       63.94     10.15 o 
   8  10   4       33.10       33.02      8.98 o 
   9  10   4       76.06       81.70     17.00 o 
  10  10   4        1.64       -9.79     10.31 o 
  11  10   4        9.12        2.17     18.28 o 
 -13  11   4       35.97       20.53     12.91 o 
 -12  11   4       29.17       14.71     10.35 o 
 -11  11   4      243.74      237.87     33.38 o 
 -10  11   4      251.03      236.21     20.04 o 
  -9  11   4     1113.00     1146.76     39.87 o 
  -8  11   4       71.28       66.23      8.64 o 
  -7  11   4     1132.77     1162.07     17.21 o 
  -6  11   4       45.01       59.12      7.74 o 
  -5  11   4     1888.03     1866.43     35.74 o 
  -4  11   4      362.98      345.91     16.56 o 
  -3  11   4      657.99      592.75     14.07 o 
  -2  11   4      426.26      370.21     12.83 o 
  -1  11   4     1606.21     1539.37     27.41 o 
   0  11   4      250.29      246.99     10.32 o 
   1  11   4      105.15      123.53      8.02 o 
   2  11   4      968.58      889.55     14.66 o 
   3  11   4      258.16      265.44      7.93 o 
   4  11   4     1158.23     1162.74     40.29 o 
   5  11   4      438.97      465.18     13.61 o 
   6  11   4      185.69      192.32     12.67 o 
   7  11   4        9.65        7.83      7.69 o 
   8  11   4       10.43        8.54      8.13 o 
   9  11   4        2.51       10.39      9.15 o 
  10  11   4       99.08      150.18     17.27 o 
 -12  12   4        0.06       -4.17      9.73 o 
 -11  12   4       11.10       14.83      7.51 o 
 -10  12   4       53.29       47.41      6.98 o 
  -9  12   4       39.85       36.88      7.55 o 
  -8  12   4      125.13       99.25      8.46 o 
  -7  12   4       10.98       19.15      5.39 o 
  -6  12   4      479.80      453.05     18.54 o 
  -5  12   4       16.72        8.01      8.13 o 
  -4  12   4       74.68       57.08      6.97 o 
  -3  12   4       50.57       44.47      8.58 o 
  -2  12   4       74.17       68.35      8.78 o 
  -1  12   4      164.03      154.93     13.40 o 
   0  12   4       23.41       34.13      6.22 o 
   1  12   4      170.89      183.47      9.47 o 
   2  12   4      189.25      192.46      7.92 o 
   3  12   4        3.06        1.40      3.94 o 
   4  12   4      106.71       92.20      4.10 o 
   5  12   4        0.44       -3.60      6.83 o 
   6  12   4        0.06        0.82      7.69 o 
   7  12   4        0.15       -0.26      6.45 o 
   8  12   4        4.82        4.25      8.06 o 
   9  12   4       32.80       35.20      9.70 o 
  10  12   4        0.30       -3.97     12.16 o 
 -12  13   4       59.59       37.76     15.25 o 
 -11  13   4      106.14      129.48      8.59 o 
 -10  13   4      296.66      262.39     15.01 o 
  -9  13   4      613.96      631.49     47.71 o 
  -8  13   4       21.89       24.34      5.96 o 
  -7  13   4      824.44      811.66     28.67 o 
  -6  13   4       25.66       31.65      8.96 o 
  -5  13   4     1739.56     1628.35     30.68 o 
  -4  13   4      217.71      204.86     10.95 o 
  -3  13   4      756.49      783.70     19.98 o 
  -2  13   4      331.44      328.66     14.65 o 
  -1  13   4     3373.12     3254.64     46.41 o 
   0  13   4     1131.49     1126.11     22.73 o 
   1  13   4      474.67      522.10     12.98 o 
   2  13   4       61.79       63.38      7.18 o 
   3  13   4      281.78      288.23     15.54 o 
   4  13   4      747.42      728.74     40.97 o 
   5  13   4      118.87      129.82     10.45 o 
   6  13   4      650.25      741.81     20.90 o 
   7  13   4        5.53       -2.95      8.09 o 
   8  13   4        3.07       14.72      8.70 o 
   9  13   4       17.57       16.01      9.42 o 
  10  13   4       36.34       28.54     11.92 o 
 -12  14   4        0.03       -5.96     12.01 o 
 -11  14   4       11.32       11.85      6.64 o 
 -10  14   4       23.96       16.21      6.08 o 
  -9  14   4        5.91        5.56      5.64 o 
  -8  14   4        0.00       -0.04      4.56 o 
  -7  14   4        0.31       -0.55      7.19 o 
  -6  14   4       57.49       58.34      9.26 o 
  -5  14   4      289.43      261.44     13.09 o 
  -4  14   4       34.23       39.58     12.33 o 
  -3  14   4       45.15       47.53      9.79 o 
  -2  14   4       54.72       51.33      8.40 o 
  -1  14   4      360.28      321.29     18.73 o 
   0  14   4       59.18       53.39     12.67 o 
   1  14   4      101.32      133.82     12.32 o 
   2  14   4       84.53       85.48     11.33 o 
   3  14   4      154.44      167.58     10.12 o 
   4  14   4      281.26      274.81     19.99 o 
   5  14   4      141.31      145.17     15.21 o 
   6  14   4        1.22       -1.99      9.23 o 
   7  14   4        8.12       10.31     10.39 o 
   8  14   4       48.47       39.00     15.53 o 
   9  14   4        2.37       -4.32      9.90 o 
 -11  15   4       84.51       81.53     11.52 o 
 -10  15   4       56.52       46.53      8.38 o 
  -9  15   4      135.48      136.63     18.72 o 
  -8  15   4        8.57       10.32      6.80 o 
  -7  15   4      166.75      168.18     17.29 o 
  -6  15   4       57.96       58.00      9.57 o 
  -5  15   4     1587.14     1578.31     33.97 o 
  -4  15   4      149.37      120.43     10.84 o 
  -3  15   4      647.15      677.07     18.35 o 
  -2  15   4      148.65      134.10     12.36 o 
  -1  15   4     1500.77     1455.23     31.12 o 
   0  15   4     1050.67     1043.82     24.38 o 
   1  15   4     1070.89     1155.04     24.57 o 
   2  15   4     1178.02     1192.68     26.73 o 
   3  15   4      298.33      307.32     12.25 o 
   4  15   4      456.22      501.52     37.19 o 
   5  15   4      356.33      424.60     24.51 o 
   6  15   4      248.91      340.67     19.28 o 
   7  15   4       33.60       40.45     10.80 o 
   8  15   4       72.52       98.33     24.37 o 
   9  15   4       17.55       -2.43      9.24 o 
 -11  16   4        5.33        2.59      7.85 o 
 -10  16   4       25.96       18.51     11.00 o 
  -9  16   4       21.40       13.77      7.92 o 
  -8  16   4        0.82        7.16      7.01 o 
  -7  16   4        0.53        3.52      7.31 o 
  -6  16   4      286.82      309.33     15.27 o 
  -5  16   4        7.72       22.47     12.48 o 
  -4  16   4        7.02       12.91     12.92 o 
  -3  16   4       18.84       14.73      7.17 o 
  -2  16   4      481.17      429.53     29.10 o 
  -1  16   4      273.70      247.80     10.83 o 
   0  16   4      662.33      638.69     22.40 o 
   1  16   4       51.68       46.45     10.97 o 
   2  16   4      151.85      175.14     23.25 o 
   3  16   4        4.19        3.10      4.50 o 
   4  16   4        0.54        0.91      6.59 o 
   5  16   4        4.67       12.75      7.63 o 
   6  16   4       16.69       13.54     11.42 o 
   7  16   4       59.06       52.13     11.85 o 
   8  16   4        0.04        4.94     10.52 o 
   9  16   4        9.79        8.49     11.45 o 
 -10  17   4        2.53        5.52      6.17 o 
  -9  17   4       75.59       90.10     17.67 o 
  -8  17   4       25.79       22.00      5.36 o 
  -7  17   4      451.27      471.87     26.74 o 
  -6  17   4      291.67      248.12     20.46 o 
  -5  17   4     1935.37     1947.36     67.66 o 
  -4  17   4      111.71      112.51     10.53 o 
  -3  17   4      991.10     1005.11     28.10 o 
  -2  17   4        1.61        7.11      6.99 o 
  -1  17   4     2315.20     2310.10     39.66 o 
   0  17   4     2088.39     2006.75     32.22 o 
   1  17   4      487.30      517.35     18.87 o 
   2  17   4      118.16      116.66     14.75 o 
   3  17   4      112.19      108.98     10.42 o 
   4  17   4       43.58       57.71      8.40 o 
   5  17   4        7.62        4.37     14.51 o 
   6  17   4      292.84      394.63     22.23 o 
   7  17   4      104.56      107.18     16.81 o 
   8  17   4       50.30       40.97     14.71 o 
 -10  18   4       83.97       60.76     14.66 o 
  -9  18   4        0.26        6.31      7.43 o 
  -8  18   4       36.99       21.41      6.01 o 
  -7  18   4       68.56       46.16     14.88 o 
  -6  18   4      446.92      452.34     18.22 o 
  -5  18   4        0.21        1.33      9.71 o 
  -4  18   4      328.75      334.76     19.54 o 
  -3  18   4       18.82       20.31      8.71 o 
  -2  18   4      929.09      926.66     20.75 o 
  -1  18   4       59.20       55.26      8.83 o 
   0  18   4      827.92      757.33     21.02 o 
   1  18   4        2.93       -9.30      9.30 o 
   2  18   4        6.54       12.12     10.02 o 
   3  18   4       47.16       47.17      9.82 o 
   4  18   4      319.50      275.02     26.79 o 
   5  18   4       64.34       68.47     19.04 o 
   6  18   4       10.90       12.21     12.39 o 
   7  18   4        9.97       10.55     17.86 o 
   8  18   4        0.02        4.03     12.30 o 
  -9  19   4        1.74       -8.57      8.57 o 
  -8  19   4      118.09       96.22     16.39 o 
  -7  19   4       86.72       54.16     15.41 o 
  -6  19   4      212.96      166.90     15.55 o 
  -5  19   4      667.54      640.27     21.26 o 
  -4  19   4        8.63        7.85      8.04 o 
  -3  19   4      735.95      717.84     23.48 o 
  -2  19   4        1.26        1.87      6.83 o 
  -1  19   4     1042.71     1027.99     26.95 o 
   0  19   4       21.08       25.80      7.25 o 
   1  19   4      319.70      307.93     17.19 o 
   2  19   4      362.94      373.92     18.68 o 
   3  19   4       15.83       22.48      8.66 o 
   4  19   4      146.32      134.30     23.41 o 
   5  19   4       31.25       30.69     13.54 o 
   6  19   4       85.94      110.46     16.28 o 
   7  19   4        4.22        9.84     18.44 o 
  -8  20   4        4.46       -3.97      5.85 o 
  -7  20   4      156.24      152.25     13.74 o 
  -6  20   4      137.74      137.95     13.97 o 
  -5  20   4       67.51       65.50     12.42 o 
  -4  20   4       69.39       80.15     14.62 o 
  -3  20   4        6.38        3.84      9.20 o 
  -2  20   4       18.69       32.01      9.01 o 
  -1  20   4      178.98      187.09     12.36 o 
   0  20   4      252.76      247.78     14.46 o 
   1  20   4      362.57      358.32     30.37 o 
   2  20   4       11.58       12.86     11.56 o 
   3  20   4        4.13       13.78      9.23 o 
   4  20   4       19.01       11.73     18.09 o 
   5  20   4       74.94       75.12     18.42 o 
   6  20   4        2.05        5.72     10.65 o 
  -8  21   4       15.06        1.09     14.83 o 
  -7  21   4       67.52       72.46     13.06 o 
  -6  21   4        1.38       -8.69     10.58 o 
  -5  21   4       15.97       18.34      9.93 o 
  -4  21   4        0.04       -7.68      8.78 o 
  -3  21   4       26.85       19.73     10.95 o 
  -2  21   4      105.11       96.03     28.71 o 
  -1  21   4       11.20        9.81      8.81 o 
   0  21   4       89.47       91.32     12.23 o 
   1  21   4       91.46      102.56     12.64 o 
   2  21   4      109.25      108.48     11.39 o 
   3  21   4        0.42        4.13      9.25 o 
   4  21   4       64.55       73.48     21.49 o 
   5  21   4        0.15        3.10     20.17 o 
  -7  22   4       29.88       30.66      9.88 o 
  -6  22   4       47.14       42.78     11.97 o 
  -5  22   4        1.68       14.43     10.71 o 
  -4  22   4      279.25      274.75     18.50 o 
  -3  22   4       62.20       34.04     14.85 o 
  -2  22   4      140.49       88.25     45.72 o 
  -1  22   4       95.08      110.43     22.46 o 
   0  22   4       72.71       99.28     15.92 o 
   1  22   4       94.36      101.25     20.54 o 
   2  22   4        2.57        1.98     11.10 o 
   3  22   4       10.89       17.39      8.26 o 
   4  22   4       66.01       40.83     24.20 o 
  -5  23   4        3.98       13.56     11.04 o 
  -4  23   4       20.59        7.09     10.40 o 
  -3  23   4       20.56        4.97     10.46 o 
  -2  23   4        5.47        1.54     14.80 o 
  -1  23   4        3.12        5.25     10.31 o 
   0  23   4       15.42       20.30     14.70 o 
   1  23   4       29.76       19.81     14.43 o 
   2  23   4       74.03       77.76     19.01 o 
   3  23   4       45.58       44.65     13.28 o 
  -4  24   4       15.36       13.48     11.96 o 
  -3  24   4       18.10       -4.75     14.86 o 
  -2  24   4       19.64        2.76     10.89 o 
  -1  24   4       54.36       67.39     18.36 o 
   0  24   4       52.02       62.13     14.13 o 
   1  24   4       39.18       56.63     12.28 o 
   2  24   4        3.54        9.34     11.31 o 
 -14   1   5       37.89        7.45      7.88 o 
 -13   1   5       62.49       47.22      9.17 o 
 -12   1   5       41.44       31.66      5.18 o 
 -11   1   5     1069.36     1044.94     19.03 o 
 -10   1   5      106.25      103.30      6.72 o 
  -9   1   5     1519.18     1573.30     19.00 o 
  -8   1   5        5.12        4.12      3.54 o 
  -7   1   5     1501.93     1547.23     16.97 o 
  -6   1   5      935.39      912.15     14.12 o 
  -5   1   5     6017.18     5750.76     72.25 o 
  -4   1   5     1094.66     1091.55     11.36 o 
  -3   1   5      319.69      296.98      5.85 o 
  -2   1   5     1842.41     1641.56     14.65 o 
  -1   1   5     6681.20     6821.36     53.88 o 
   0   1   5     1074.71      906.76      8.11 o 
   1   1   5     1004.99      867.83      8.16 o 
   2   1   5     1130.52     1166.82     10.58 o 
   3   1   5      130.49      134.83      3.45 o 
   4   1   5     2374.31     2158.22     24.61 o 
   5   1   5      426.56      405.84      8.46 o 
   6   1   5     1060.45     1022.84     21.46 o 
   7   1   5       67.90       57.58      4.38 o 
   8   1   5      283.85      246.10     24.66 o 
   9   1   5        2.50        4.52      1.97 o 
  10   1   5      159.05      164.21     44.75 o 
  11   1   5        0.66        0.69      9.75 o 
 -14   2   5        0.04        8.39      7.23 o 
 -13   2   5        0.05        7.45      6.48 o 
 -12   2   5       12.26        4.87      5.72 o 
 -11   2   5        7.35        8.60      4.25 o 
 -10   2   5      123.11      116.42      5.21 o 
  -9   2   5      130.28      139.72     10.12 o 
  -8   2   5       16.97       15.55      3.24 o 
  -7   2   5        6.52        8.79      1.92 o 
  -6   2   5      294.99      290.14     10.17 o 
  -5   2   5      845.95      871.73     16.74 o 
  -4   2   5      185.44      215.09     11.64 o 
  -3   2   5      806.39      880.48      9.22 o 
  -2   2   5     1637.10     1824.42     19.28 o 
  -1   2   5     4570.00     4536.10     34.42 o 
   0   2   5     1036.65     1079.41      9.12 o 
   1   2   5      227.71      296.55      7.81 o 
   2   2   5     1038.74     1130.07     19.62 o 
   3   2   5       34.71       31.18      6.84 o 
   4   2   5        7.01        6.72      2.98 o 
   5   2   5      154.64      146.82      6.29 o 
   6   2   5       17.03        9.52      3.12 o 
   7   2   5       20.24       18.08      2.86 o 
   8   2   5      129.94      120.92      9.94 o 
   9   2   5        1.06       -1.64      7.21 o 
  10   2   5        3.01       19.58     13.73 o 
  11   2   5        3.54       -9.53     25.29 o 
 -14   3   5       40.24       25.06      8.11 o 
 -13   3   5       29.72       31.09      8.18 o 
 -12   3   5       55.39       47.45     10.94 o 
 -11   3   5      237.38      259.81     11.81 o 
 -10   3   5      297.99      318.12     10.86 o 
  -9   3   5      116.28      140.44      7.11 o 
  -8   3   5       69.42       82.14     10.97 o 
  -7   3   5      477.60      461.42     12.72 o 
  -6   3   5      187.04      146.20      8.44 o 
  -5   3   5     4260.18     3910.67     45.60 o 
  -4   3   5        1.37       17.57      7.76 o 
  -3   3   5     1069.00     1024.84     16.84 o 
  -2   3   5      909.36      737.16      7.48 o 
  -1   3   5     5298.73     5779.62     44.26 o 
   0   3   5     4520.86     4313.47     31.46 o 
   1   3   5     6857.68     6773.59     52.80 o 
   2   3   5     3033.25     2966.06     26.71 o 
   3   3   5       89.48       96.19      4.30 o 
   4   3   5      388.45      332.60      7.58 o 
   5   3   5      183.13      204.51     16.72 o 
   6   3   5     1735.49     1761.21     25.54 o 
   7   3   5       49.14       40.13     12.35 o 
   8   3   5      167.80      195.04     14.24 o 
   9   3   5       14.48        8.46      8.18 o 
  10   3   5       13.55       19.06     10.15 o 
  11   3   5        1.29        1.77     13.05 o 
 -14   4   5        5.63       -0.78      5.33 o 
 -13   4   5       48.56       39.39      8.57 o 
 -12   4   5       15.90       13.40      6.19 o 
 -11   4   5       12.27       15.79      7.42 o 
 -10   4   5       21.92       31.10      7.36 o 
  -9   4   5      140.48      144.23      7.18 o 
  -8   4   5      620.21      636.39     11.80 o 
  -7   4   5        0.67        2.36      8.05 o 
  -6   4   5      292.87      244.27     14.58 o 
  -5   4   5      276.91      336.18     10.78 o 
  -4   4   5      444.85      388.44     10.11 o 
  -3   4   5      709.01      642.25     12.06 o 
  -2   4   5     3433.61     3776.75     41.93 o 
  -1   4   5     4852.78     4874.34     41.72 o 
   0   4   5     1842.15     1820.94     22.09 o 
   1   4   5     3303.33     3323.29     28.79 o 
   2   4   5      785.06      824.97     32.45 o 
   3   4   5     2920.06     3075.41     26.73 o 
   4   4   5      115.88      143.00     13.44 o 
   5   4   5     1183.09     1176.73     17.66 o 
   6   4   5      305.65      295.22     29.55 o 
   7   4   5      442.22      510.78     21.79 o 
   8   4   5       11.67       23.52      6.92 o 
   9   4   5       45.62       26.80     13.76 o 
  10   4   5        2.37        3.15      8.02 o 
  11   4   5       48.35       29.09     20.29 o 
 -14   5   5       48.04       43.12     13.58 o 
 -13   5   5       36.62       23.80      7.53 o 
 -12   5   5      284.10      306.08     16.85 o 
 -11   5   5      317.78      371.17     13.80 o 
 -10   5   5      334.15      365.87     15.43 o 
  -9   5   5      572.69      608.83     14.82 o 
  -8   5   5      105.05      107.14      7.14 o 
  -7   5   5     2609.36     2613.62     30.53 o 
  -6   5   5     1772.67     1885.63     31.09 o 
  -5   5   5     8070.44     8155.04    104.16 o 
  -4   5   5      125.49      109.57      6.81 o 
  -3   5   5      967.92      862.11     10.91 o 
  -2   5   5        4.31       13.06      4.07 o 
  -1   5   5     3189.09     3353.55     33.04 o 
   0   5   5     6195.97     6145.62     63.33 o 
   1   5   5     1031.68     1002.94     18.36 o 
   2   5   5     2915.80     2949.20     26.48 o 
   3   5   5       11.00       15.94      6.20 o 
   4   5   5     1573.00     1592.68     23.11 o 
   5   5   5       10.78        9.77      7.82 o 
   6   5   5      293.02      307.34     12.14 o 
   7   5   5      103.25      109.10     12.16 o 
   8   5   5       25.15       26.66      6.81 o 
   9   5   5       11.79       13.35      5.73 o 
  10   5   5       88.25       81.16     14.49 o 
  11   5   5        7.06       15.01     11.73 o 
 -13   6   5       17.92       19.34      8.59 o 
 -12   6   5       45.66       56.00     13.53 o 
 -11   6   5      127.02       97.34     12.27 o 
 -10   6   5      439.05      483.72     20.73 o 
  -9   6   5      222.83      217.55      9.47 o 
  -8   6   5       42.50       35.56     10.09 o 
  -7   6   5       60.14       67.49      7.03 o 
  -6   6   5      516.26      480.45     13.34 o 
  -5   6   5       92.42       85.66     11.79 o 
  -4   6   5     4368.99     4586.44     62.53 o 
  -3   6   5      189.53      165.14      6.07 o 
  -2   6   5      816.35      862.78     11.25 o 
  -1   6   5      160.64      165.89      8.43 o 
   0   6   5      129.08      125.92      5.60 o 
   1   6   5     1789.64     1641.92     20.97 o 
   2   6   5        4.57        9.72      2.82 o 
   3   6   5     1683.91     1676.29     13.94 o 
   4   6   5      281.97      332.77     18.67 o 
   5   6   5      711.65      635.22     12.77 o 
   6   6   5      226.80      246.86     14.10 o 
   7   6   5       39.45       39.84      8.65 o 
   8   6   5        0.07        5.58      9.05 o 
   9   6   5      161.49      170.43     18.64 o 
  10   6   5       13.98       24.47      7.39 o 
  11   6   5       18.51       12.12     11.12 o 
 -13   7   5        0.75       -2.91      6.39 o 
 -12   7   5       17.94       23.38      8.57 o 
 -11   7   5      194.09      214.36     15.00 o 
 -10   7   5      445.72      428.98     23.76 o 
  -9   7   5      244.76      228.25      9.53 o 
  -8   7   5      205.74      198.55      9.93 o 
  -7   7   5      380.84      373.19     12.21 o 
  -6   7   5        0.36       12.23      6.60 o 
  -5   7   5     2814.01     2565.20     28.78 o 
  -4   7   5     1200.64     1120.19     28.73 o 
  -3   7   5     6339.94     6509.84     61.41 o 
  -2   7   5      455.06      384.41      7.60 o 
  -1   7   5     2527.59     2559.40     25.72 o 
   0   7   5     3542.47     3488.08     31.39 o 
   1   7   5      963.39     1028.84     14.26 o 
   2   7   5     2409.33     2482.82     22.68 o 
   3   7   5      162.98      142.32      4.05 o 
   4   7   5      905.89     1028.48     19.04 o 
   5   7   5      329.05      331.38     13.59 o 
   6   7   5      482.99      493.73     17.49 o 
   7   7   5       69.67       66.37     12.34 o 
   8   7   5        2.67       10.48      6.76 o 
   9   7   5       13.23       14.16      9.85 o 
  10   7   5        2.63       14.08      9.48 o 
  11   7   5        0.10       -2.20      9.48 o 
 -13   8   5       61.83       44.59     15.54 o 
 -12   8   5        2.95        3.45      9.10 o 
 -11   8   5      156.32      158.80     15.11 o 
 -10   8   5      327.27      385.31     13.32 o 
  -9   8   5        0.55        4.17      7.18 o 
  -8   8   5     1165.95     1083.11     37.92 o 
  -7   8   5       89.20       75.87     13.80 o 
  -6   8   5     3170.64     3229.35     54.51 o 
  -5   8   5      170.36      184.94     12.07 o 
  -4   8   5     2988.83     3061.49     43.35 o 
  -3   8   5      673.39      601.03     13.90 o 
  -2   8   5     2919.91     2876.88     33.65 o 
  -1   8   5     3646.92     3613.24     35.96 o 
   0   8   5     2764.23     2988.89     30.29 o 
   1   8   5     1269.06     1188.66     12.81 o 
   2   8   5      258.49      270.35      6.08 o 
   3   8   5     1240.55     1174.81     16.05 o 
   4   8   5       37.82       45.13      7.93 o 
   5   8   5     1121.64     1178.65     21.53 o 
   6   8   5        0.92       -1.70      9.62 o 
   7   8   5      173.25      191.34     13.21 o 
   8   8   5       41.03       43.12      9.12 o 
   9   8   5       46.95       30.54     13.61 o 
  10   8   5        1.94        2.05     10.36 o 
 -13   9   5       10.42        4.29      8.72 o 
 -12   9   5        0.27       -0.63      6.91 o 
 -11   9   5        0.66       -7.30      7.30 o 
 -10   9   5        1.15        2.82      5.88 o 
  -9   9   5      287.12      278.05     11.07 o 
  -8   9   5       25.94       22.89      5.19 o 
  -7   9   5      795.04      705.21     20.21 o 
  -6   9   5      667.54      667.64     15.11 o 
  -5   9   5     2710.63     2654.30     41.27 o 
  -4   9   5      177.50      155.94     11.09 o 
  -3   9   5      542.14      497.91     13.02 o 
  -2   9   5       21.34       33.50      5.26 o 
  -1   9   5     1219.14     1157.20     14.94 o 
   0   9   5        5.08        4.70      3.54 o 
   1   9   5     1549.01     1758.32     19.90 o 
   2   9   5       45.06       45.44      4.29 o 
   3   9   5       85.03       88.49      7.07 o 
   4   9   5       96.48      108.05     14.04 o 
   5   9   5       65.25       65.01     10.41 o 
   6   9   5      165.24      195.45     12.26 o 
   7   9   5       41.08       46.04     10.92 o 
   8   9   5       10.98       16.35     12.02 o 
   9   9   5       19.99       25.55     10.62 o 
  10   9   5       27.58       13.15      8.64 o 
 -13  10   5        1.89      -11.54     11.54 o 
 -12  10   5      110.59      119.49     12.04 o 
 -11  10   5       18.85       12.80      6.12 o 
 -10  10   5      403.51      411.66     11.86 o 
  -9  10   5      128.02      140.00     11.36 o 
  -8  10   5      613.85      576.17     18.06 o 
  -7  10   5       46.27       45.76      5.00 o 
  -6  10   5     2448.60     2470.73     38.41 o 
  -5  10   5        0.49        3.44      7.70 o 
  -4  10   5     2055.71     2061.72     28.67 o 
  -3  10   5       87.01       81.22      7.07 o 
  -2  10   5       78.44       79.53      8.05 o 
  -1  10   5       11.33       44.80      6.77 o 
   0  10   5     2396.27     2387.66     28.67 o 
   1  10   5      305.31      299.96      8.75 o 
   2  10   5      241.15      272.69      7.26 o 
   3  10   5      176.75      168.79      4.57 o 
   4  10   5      409.36      455.44     15.12 o 
   5  10   5      597.77      583.00     16.56 o 
   6  10   5       91.42       91.24     10.35 o 
   7  10   5      242.72      249.95     14.74 o 
   8  10   5        2.53       21.72      9.03 o 
   9  10   5       81.08      103.48     16.30 o 
  10  10   5        8.62        9.46      8.78 o 
 -12  11   5       89.15      120.97     13.04 o 
 -11  11   5      138.98      136.83      9.70 o 
 -10  11   5       40.65       25.22      4.73 o 
  -9  11   5      129.94      110.15      9.20 o 
  -8  11   5       16.41       14.23      4.15 o 
  -7  11   5       66.82       65.19      5.68 o 
  -6  11   5        0.93       -6.68      7.13 o 
  -5  11   5      741.72      755.47     20.40 o 
  -4  11   5       33.57       34.37      7.65 o 
  -3  11   5       71.54       72.94      9.35 o 
  -2  11   5       87.08       91.00      9.29 o 
  -1  11   5       51.08       57.14      5.97 o 
   0  11   5      639.34      653.34     13.79 o 
   1  11   5        0.67        7.84      3.60 o 
   2  11   5       30.62       37.90      4.70 o 
   3  11   5      128.60      146.27      8.43 o 
   4  11   5       97.84       81.22      9.40 o 
   5  11   5       33.18       43.26     10.15 o 
   6  11   5      239.90      276.78     15.47 o 
   7  11   5        4.67        7.25      8.23 o 
   8  11   5       37.85       51.78     12.97 o 
   9  11   5        2.68       -6.20      9.35 o 
  10  11   5        5.62       -0.45     12.61 o 
 -12  12   5       65.57       68.72     11.66 o 
 -11  12   5      145.02      157.94     12.48 o 
 -10  12   5      454.00      502.30     21.81 o 
  -9  12   5       11.46       18.76      5.83 o 
  -8  12   5      438.20      389.42     22.60 o 
  -7  12   5        0.05        0.87      4.01 o 
  -6  12   5     1367.92     1336.54     28.86 o 
  -5  12   5      707.12      646.82     20.50 o 
  -4  12   5      267.76      277.33     19.76 o 
  -3  12   5      433.86      385.48     15.66 o 
  -2  12   5      428.26      439.89     13.53 o 
  -1  12   5     1168.93     1101.33     24.33 o 
   0  12   5      614.23      604.99     12.50 o 
   1  12   5       17.69       12.48      5.74 o 
   2  12   5      372.46      372.67      7.38 o 
   3  12   5        5.29        7.74      3.55 o 
   4  12   5      893.53      951.74     33.20 o 
   5  12   5      283.72      352.53     18.52 o 
   6  12   5       56.08       49.55     11.37 o 
   7  12   5       89.19      120.39     15.81 o 
   8  12   5        4.36       -1.04      9.65 o 
   9  12   5       49.77       47.64     13.19 o 
 -12  13   5        1.43        0.88      6.37 o 
 -11  13   5        0.88        7.62      9.15 o 
 -10  13   5        0.51        3.10      8.16 o 
  -9  13   5        0.12       -4.75      5.16 o 
  -8  13   5       42.96       34.80      5.88 o 
  -7  13   5       88.90       85.93      4.82 o 
  -6  13   5      253.74      233.98     23.06 o 
  -5  13   5        7.17        4.87      8.85 o 
  -4  13   5        2.19        0.71      5.59 o 
  -3  13   5      100.41       84.12      8.36 o 
  -2  13   5      595.98      526.11     18.13 o 
  -1  13   5      251.57      234.57     11.36 o 
   0  13   5      190.42      185.90     10.46 o 
   1  13   5       28.86       22.12      5.41 o 
   2  13   5        0.21        2.28      3.72 o 
   3  13   5      228.24      226.99      9.65 o 
   4  13   5      213.48      203.18     22.24 o 
   5  13   5       37.55       37.65      9.82 o 
   6  13   5        0.76       14.01      9.17 o 
   7  13   5       39.82       28.18     15.09 o 
   8  13   5        3.17       -1.98      8.94 o 
   9  13   5        0.43       -6.02     10.97 o 
 -11  14   5      100.00       91.16     11.30 o 
 -10  14   5      185.47      207.93     15.99 o 
  -9  14   5       41.10       41.60      9.37 o 
  -8  14   5       77.47       71.27      7.36 o 
  -7  14   5        2.65        7.56     11.17 o 
  -6  14   5     1129.23     1085.24     27.51 o 
  -5  14   5      167.11      157.73     13.79 o 
  -4  14   5      947.64      921.74     21.77 o 
  -3  14   5       37.02       22.92      8.02 o 
  -2  14   5       41.42       44.00      7.63 o 
  -1  14   5        6.20        7.04      6.15 o 
   0  14   5      719.26      754.71     25.20 o 
   1  14   5     1239.51     1271.95     24.64 o 
   2  14   5       56.85       65.94      8.27 o 
   3  14   5       81.91      103.69      7.43 o 
   4  14   5      440.66      486.96     24.10 o 
   5  14   5      355.24      489.83     18.62 o 
   6  14   5       12.45       14.98      9.63 o 
   7  14   5      117.35      164.64     32.61 o 
   8  14   5        1.93       -0.57      8.86 o 
   9  14   5       82.61       79.65     22.90 o 
 -11  15   5        0.74       -2.13      6.96 o 
 -10  15   5       34.94       26.28     10.03 o 
  -9  15   5        5.45        6.60      5.32 o 
  -8  15   5        2.18        6.38      4.09 o 
  -7  15   5        2.01        5.34      9.84 o 
  -6  15   5      181.28      180.26     13.43 o 
  -5  15   5      107.16      138.05     10.63 o 
  -4  15   5        0.47       -5.89      7.60 o 
  -3  15   5      347.55      331.32     15.14 o 
  -2  15   5        1.30       11.79      7.86 o 
  -1  15   5      262.35      280.58     15.52 o 
   0  15   5       52.96       52.30     11.29 o 
   1  15   5        2.11       -2.13      6.28 o 
   2  15   5      358.53      361.99     11.09 o 
   3  15   5        0.19       -3.89      3.89 o 
   4  15   5       17.71       28.28      4.49 o 
   5  15   5       55.66       65.86     13.25 o 
   6  15   5        2.19       -6.04     10.88 o 
   7  15   5       17.64       16.95     10.97 o 
   8  15   5        7.95        5.23     13.80 o 
 -11  16   5       94.64       76.78     14.30 o 
 -10  16   5      265.95      267.37     24.14 o 
  -9  16   5       64.34       54.14     13.83 o 
  -8  16   5      462.05      413.37     42.75 o 
  -7  16   5        0.06        4.47      9.31 o 
  -6  16   5      414.72      407.57     31.30 o 
  -5  16   5       95.32       77.59     17.02 o 
  -4  16   5     1034.96     1085.57     25.93 o 
  -3  16   5       76.69       77.69     12.69 o 
  -2  16   5      662.62      711.58     20.99 o 
  -1  16   5      340.35      349.28     13.80 o 
   0  16   5     1069.13     1106.34     26.75 o 
   1  16   5      530.34      567.99     13.38 o 
   2  16   5       67.27       52.34      9.88 o 
   3  16   5      212.13      241.36     19.84 o 
   4  16   5       10.57       11.45      4.32 o 
   5  16   5      346.41      446.36     27.87 o 
   6  16   5        1.62      -10.53     10.53 o 
   7  16   5      201.12      270.94     18.98 o 
   8  16   5        0.97       10.81     14.49 o 
 -10  17   5       73.54       36.62     20.90 o 
  -9  17   5       69.26       68.98     14.59 o 
  -8  17   5        0.95        3.69      8.53 o 
  -7  17   5       43.46       37.16     10.67 o 
  -6  17   5       15.53       16.75      9.80 o 
  -5  17   5      489.29      484.65     19.61 o 
  -4  17   5       50.83       48.94     16.35 o 
  -3  17   5      546.77      529.19     22.53 o 
  -2  17   5        4.91       14.51      8.96 o 
  -1  17   5       52.82       50.31     11.14 o 
   0  17   5        0.48        4.74      9.71 o 
   1  17   5      101.44       83.64     10.18 o 
   2  17   5       55.14       48.15      8.15 o 
   3  17   5       39.79       14.60      7.30 o 
   4  17   5       12.96        1.00      5.23 o 
   5  17   5       32.22       16.11     13.24 o 
   6  17   5       28.51       37.11     13.99 o 
   7  17   5       37.37       18.18     15.29 o 
 -10  18   5      219.64      187.08     23.23 o 
  -9  18   5       17.09       14.85      8.30 o 
  -8  18   5      223.39      213.68     17.64 o 
  -7  18   5        0.33       -5.29     12.94 o 
  -6  18   5      303.96      285.71     23.90 o 
  -5  18   5        4.34       10.53     11.08 o 
  -4  18   5      731.50      695.37     29.31 o 
  -3  18   5      304.12      339.34     24.96 o 
  -2  18   5      803.66      775.91     24.45 o 
  -1  18   5      212.11      213.00     14.60 o 
   0  18   5      542.45      607.70     25.37 o 
   1  18   5      271.98      283.53     13.18 o 
   2  18   5        9.67        8.83     11.55 o 
   3  18   5      289.02      342.69     14.27 o 
   4  18   5        2.53        8.19     12.48 o 
   5  18   5      195.69      275.95     28.47 o 
   6  18   5       10.89        4.66     11.00 o 
   7  18   5        7.67        4.84     12.62 o 
  -9  19   5      108.38      103.01     13.20 o 
  -8  19   5        2.55       -6.50     11.73 o 
  -7  19   5        2.58        2.03      8.22 o 
  -6  19   5       57.46       41.26     11.72 o 
  -5  19   5      436.83      422.58     23.76 o 
  -4  19   5       16.53       18.19     15.63 o 
  -3  19   5      103.97       96.45     16.03 o 
  -2  19   5       12.43        6.67     11.78 o 
  -1  19   5      335.40      327.78     19.01 o 
   0  19   5       90.18       63.81     17.13 o 
   1  19   5       17.88       12.11     11.14 o 
   2  19   5       31.74       34.26     11.06 o 
   3  19   5        1.21        4.86      7.56 o 
   4  19   5       32.68       33.24     15.46 o 
   5  19   5        0.61       19.53     14.37 o 
   6  19   5        0.88      -17.28     17.28 o 
  -8  20   5      144.42      139.99     20.27 o 
  -7  20   5        1.09        0.75     12.50 o 
  -6  20   5      168.79      168.17     22.33 o 
  -5  20   5        0.63        1.03     10.57 o 
  -4  20   5      410.64      399.04     20.24 o 
  -3  20   5        3.73        2.62     10.41 o 
  -2  20   5      506.64      527.91     23.30 o 
  -1  20   5      158.97      164.26     15.06 o 
   0  20   5       64.15       71.22     11.93 o 
   1  20   5      115.31      138.62     14.18 o 
   2  20   5       72.82       69.83     11.55 o 
   3  20   5      222.41      224.79     24.53 o 
   4  20   5        0.39      -12.43     16.93 o 
   5  20   5       92.06      130.32     23.43 o 
  -7  21   5       63.48       57.60     12.92 o 
  -6  21   5        4.31        6.55     10.25 o 
  -5  21   5       51.40       53.98     15.81 o 
  -4  21   5       21.10       19.60     13.32 o 
  -3  21   5       40.56       27.42     14.36 o 
  -2  21   5       66.44       58.28     25.86 o 
  -1  21   5      549.87      537.45     25.35 o 
   0  21   5      234.41      233.16     21.41 o 
   1  21   5       74.00       82.32     14.73 o 
   2  21   5      129.69       96.30     17.63 o 
   3  21   5       33.90       38.17     12.16 o 
   4  21   5       77.20       69.53     27.10 o 
   5  21   5        4.14        1.56     15.41 o 
  -6  22   5        7.65        5.78     15.50 o 
  -5  22   5        5.55      -13.76     13.76 o 
  -4  22   5        1.35       -3.61     12.16 o 
  -3  22   5       49.55       24.57     15.61 o 
  -2  22   5        5.32        7.95     11.39 o 
  -1  22   5      176.38      179.57     15.35 o 
   0  22   5        3.10       -4.57     10.62 o 
   1  22   5        6.67      -10.25     10.25 o 
   2  22   5       46.65       33.32      9.89 o 
   3  22   5       42.32       62.25     25.10 o 
   4  22   5        9.25        4.30     16.65 o 
  -5  23   5       67.08       49.66     17.07 o 
  -4  23   5        8.45       -4.38     14.69 o 
  -3  23   5       39.17       26.30     15.42 o 
  -2  23   5       10.45       12.21     10.43 o 
  -1  23   5      125.49       78.36     26.17 o 
   0  23   5      150.07      168.66     19.34 o 
   1  23   5       63.17       75.27     20.04 o 
   2  23   5       84.37       61.11     17.38 o 
  -2  24   5        6.44        2.14     13.63 o 
  -1  24   5       48.06       46.06     14.30 o 
   0  24   5        4.59       -1.29     14.22 o 
 -14   0   6        7.26       -2.51     11.47 o 
 -13   0   6        0.77        0.04      4.16 o 
 -12   0   6      250.76      247.49     18.13 o 
 -11   0   6       70.01       77.26     12.59 o 
 -10   0   6      660.79      619.40     15.90 o 
  -9   0   6      625.82      641.34     14.38 o 
  -8   0   6      420.47      412.17      9.79 o 
  -7   0   6        2.38        5.45      3.18 o 
  -6   0   6     3513.98     3528.87     60.28 o 
  -5   0   6      986.16      903.92     19.07 o 
  -4   0   6      190.51      158.22     15.32 o 
  -3   0   6      692.55      816.68     12.66 o 
  -2   0   6      431.72      400.30     10.18 o 
  -1   0   6     5899.28     5602.03     67.16 o 
   0   0   6     3319.88     3085.25     35.18 o 
   1   0   6      378.24      374.24     34.29 o 
   2   0   6     1636.73     1610.11     18.38 o 
   3   0   6      751.36      747.69     11.95 o 
   4   0   6        1.01        2.52      5.09 o 
   5   0   6     1376.74     1308.60     33.76 o 
   6   0   6       67.28       77.40      6.62 o 
   7   0   6      594.76      518.36     56.69 o 
   8   0   6       37.59        9.43      5.72 o 
 -14   1   6        0.87        1.56      7.94 o 
 -13   1   6        6.58        2.13      7.13 o 
 -12   1   6        5.12        2.75      4.19 o 
 -11   1   6       17.47       17.38      4.66 o 
 -10   1   6      626.64      599.18     15.41 o 
  -9   1   6      592.59      576.11     11.43 o 
  -8   1   6       70.24       70.00      7.20 o 
  -7   1   6       13.72       13.98      2.23 o 
  -6   1   6      177.56      262.33     23.01 o 
  -5   1   6       38.19       39.87      3.65 o 
  -4   1   6     1663.40     1688.56     20.83 o 
  -3   1   6        0.37        4.30      2.99 o 
  -2   1   6        8.25        8.96      3.23 o 
  -1   1   6     4683.26     4906.63     42.06 o 
   0   1   6      407.97      490.78      6.50 o 
   1   1   6      703.66      691.81      8.35 o 
   2   1   6      135.13      150.75      5.51 o 
   3   1   6      141.06      136.18      4.35 o 
   4   1   6      189.10      196.26      8.62 o 
   5   1   6      380.40      394.29      7.67 o 
   6   1   6      104.43       98.98      4.72 o 
   7   1   6      484.64      435.73     25.13 o 
   8   1   6       66.42       39.06      3.61 o 
   9   1   6        1.15       -1.76      6.32 o 
 -14   2   6       63.14        1.53      9.15 o 
 -13   2   6       10.29        6.80      6.85 o 
 -12   2   6      111.45      148.49     13.84 o 
 -11   2   6      387.79      361.55     14.29 o 
 -10   2   6      865.85      908.70     21.06 o 
  -9   2   6       86.30      101.47      9.00 o 
  -8   2   6     1913.14     1935.70     29.00 o 
  -7   2   6      407.64      346.34     13.11 o 
  -6   2   6     1894.40     1859.71     28.46 o 
  -5   2   6       66.25       43.21      8.43 o 
  -4   2   6     8111.86     8421.41     78.61 o 
  -3   2   6      564.51      501.80      7.60 o 
  -2   2   6     4942.91     5262.85     53.63 o 
  -1   2   6     2452.72     2153.69     17.97 o 
   0   2   6     4113.09     4118.20     31.74 o 
   1   2   6     1479.12     1335.47     18.01 o 
   2   2   6       39.79       43.26      5.67 o 
   3   2   6     2063.53     1983.35     17.48 o 
   4   2   6      679.98      682.00     10.79 o 
   5   2   6     2551.52     2490.00     71.85 o 
   6   2   6       85.71       60.52      4.59 o 
   7   2   6       69.32       66.86      8.69 o 
   8   2   6        0.74        3.31      5.85 o 
   9   2   6       69.08       55.37     15.40 o 
  10   2   6       14.40       19.93     19.71 o 
 -14   3   6       30.66       -0.79      7.17 o 
 -13   3   6       25.38        8.43      7.01 o 
 -12   3   6        2.61       -3.39      7.40 o 
 -11   3   6      172.62      158.93     12.12 o 
 -10   3   6       12.05        8.37      5.24 o 
  -9   3   6      496.16      545.80     16.03 o 
  -8   3   6       79.42       72.61      8.54 o 
  -7   3   6      343.00      362.81     13.78 o 
  -6   3   6      108.82      113.06      8.13 o 
  -5   3   6      161.62      169.40     11.84 o 
  -4   3   6      148.86      119.36      8.39 o 
  -3   3   6        8.69        4.94      4.57 o 
  -2   3   6      233.25      183.59      3.96 o 
  -1   3   6     4035.74     4255.30     34.54 o 
   0   3   6     2260.54     2342.54     18.98 o 
   1   3   6      771.41      715.31      9.87 o 
   2   3   6      189.47      197.08     10.92 o 
   3   3   6        1.45        6.81      3.96 o 
   4   3   6      231.35      239.55     11.25 o 
   5   3   6        0.70        2.60      5.57 o 
   6   3   6      514.57      499.43     21.25 o 
   7   3   6       16.51       17.57      5.26 o 
   8   3   6       18.67        5.67      6.60 o 
   9   3   6        0.96       -1.95      5.62 o 
  10   3   6        3.78       13.14     17.52 o 
 -14   4   6        1.07       -1.09      6.35 o 
 -13   4   6       62.59       56.75     14.11 o 
 -12   4   6      150.38      176.71     13.42 o 
 -11   4   6       94.63       93.37      9.99 o 
 -10   4   6      781.42      829.90     16.27 o 
  -9   4   6      372.99      382.92     10.97 o 
  -8   4   6      685.80      697.96     20.71 o 
  -7   4   6       18.61       43.86     12.78 o 
  -6   4   6     3180.85     3123.70     44.52 o 
  -5   4   6     1739.66     1586.89     28.45 o 
  -4   4   6     2630.45     2623.79     32.57 o 
  -3   4   6     1775.04     1866.05     25.70 o 
  -2   4   6     1195.56     1189.92     11.71 o 
  -1   4   6     3092.86     2920.87     25.97 o 
   0   4   6      291.21      283.78      5.19 o 
   1   4   6     1533.18     1493.05     12.93 o 
   2   4   6      488.57      560.03     33.50 o 
   3   4   6     1326.77     1307.56     13.69 o 
   4   4   6        0.27        0.72      2.53 o 
   5   4   6      247.13      246.51      8.76 o 
   6   4   6       17.62       28.79     20.99 o 
   7   4   6       40.83       42.07      6.68 o 
   8   4   6       27.02       31.08      6.32 o 
   9   4   6       46.57       39.96      6.96 o 
  10   4   6        9.09       10.15      9.50 o 
 -14   5   6        0.17        3.38      5.96 o 
 -13   5   6       37.19       32.48     14.42 o 
 -12   5   6        5.88        5.23      6.08 o 
 -11   5   6      501.09      517.10     21.16 o 
 -10   5   6       10.68       16.62      6.13 o 
  -9   5   6      113.53      112.12      7.95 o 
  -8   5   6       13.27       18.98      6.22 o 
  -7   5   6      953.80      966.12     24.08 o 
  -6   5   6     1484.71     1452.66     44.07 o 
  -5   5   6     1936.90     1971.18     30.20 o 
  -4   5   6      595.83      564.38     12.27 o 
  -3   5   6      984.55      989.86     20.07 o 
  -2   5   6      429.48      330.02      7.04 o 
  -1   5   6      499.99      531.16     10.50 o 
   0   5   6      963.37      922.01     11.24 o 
   1   5   6      283.47      325.07     22.63 o 
   2   5   6     1906.33     1812.45     18.60 o 
   3   5   6       33.22       33.65      3.59 o 
   4   5   6      841.63      815.89     10.98 o 
   5   5   6        2.75       -2.77      7.00 o 
   6   5   6       33.50       11.51      6.34 o 
   7   5   6        3.86        2.81      7.43 o 
   8   5   6       10.63       11.88      8.04 o 
   9   5   6       20.32       14.25      8.18 o 
  10   5   6        7.39       12.66     10.41 o 
 -13   6   6       25.88       13.84      8.70 o 
 -12   6   6      199.35      236.42     11.65 o 
 -11   6   6       75.35       67.81      9.85 o 
 -10   6   6      620.12      672.43     16.65 o 
  -9   6   6      240.97      234.65      9.90 o 
  -8   6   6      723.35      712.31     17.42 o 
  -7   6   6        9.87        9.11      5.98 o 
  -6   6   6     4100.12     3958.49     48.16 o 
  -5   6   6      852.86      775.94     17.63 o 
  -4   6   6     1704.60     1740.47     33.73 o 
  -3   6   6     1486.02     1483.01     18.78 o 
  -2   6   6      787.81      749.08     13.39 o 
  -1   6   6     2600.25     2447.09     28.27 o 
   0   6   6      363.13      427.25     13.29 o 
   1   6   6     3382.08     3422.62     38.65 o 
   2   6   6        9.81       10.06      3.86 o 
   3   6   6      182.79      180.02      4.68 o 
   4   6   6      262.82      262.35     10.84 o 
   5   6   6      635.95      742.01     19.56 o 
   6   6   6        1.01       11.37      9.28 o 
   7   6   6      112.75      131.28     12.35 o 
   8   6   6        8.95       20.69      8.68 o 
   9   6   6       98.59       82.04     12.91 o 
  10   6   6        3.20       -0.92      7.71 o 
 -13   7   6       16.40       16.62     10.92 o 
 -12   7   6       77.00       68.08     12.54 o 
 -11   7   6      277.31      317.84     17.11 o 
 -10   7   6      106.90       92.60      8.28 o 
  -9   7   6      184.45      191.11     11.98 o 
  -8   7   6       90.17      108.13     12.02 o 
  -7   7   6     1071.54     1011.15     18.94 o 
  -6   7   6      812.23      760.89     26.71 o 
  -5   7   6     2175.60     2079.28     25.72 o 
  -4   7   6      144.57      133.73      4.63 o 
  -3   7   6      442.60      402.19      8.20 o 
  -2   7   6       31.82       22.30      4.32 o 
  -1   7   6      695.78      757.13     13.79 o 
   0   7   6     1789.74     1884.59     22.78 o 
   1   7   6       10.77       17.62      4.51 o 
   2   7   6      952.50      943.02     11.31 o 
   3   7   6      115.21      109.83      4.03 o 
   4   7   6      773.86      777.40     16.33 o 
   5   7   6       27.95       10.67      7.21 o 
   6   7   6      225.83      208.30     11.09 o 
   7   7   6       22.65       22.51      7.18 o 
   8   7   6       66.59       74.99     10.57 o 
   9   7   6       13.21       30.31      8.00 o 
  10   7   6       34.15       44.51     11.91 o 
 -13   8   6       46.98       39.67     12.50 o 
 -12   8   6        0.74       -5.61      9.32 o 
 -11   8   6       48.77       35.10     10.61 o 
 -10   8   6        4.73       -2.53      6.69 o 
  -9   8   6       32.15       13.56      8.86 o 
  -8   8   6      356.47      334.80     13.69 o 
  -7   8   6      129.26      151.74     10.43 o 
  -6   8   6     1180.54     1097.96     18.35 o 
  -5   8   6       73.21       74.73      8.47 o 
  -4   8   6      749.85      816.78     11.82 o 
  -3   8   6      890.02      902.11     14.19 o 
  -2   8   6       95.05       97.35      5.90 o 
  -1   8   6     1597.22     1655.79     19.20 o 
   0   8   6      153.95      169.98      6.91 o 
   1   8   6      903.23      889.84     12.63 o 
   2   8   6        4.85        4.46      3.21 o 
   3   8   6        2.78        2.34      3.44 o 
   4   8   6       17.09       10.10      6.82 o 
   5   8   6      232.45      292.46     13.00 o 
   6   8   6       16.68       17.51      8.76 o 
   7   8   6       94.71       97.30     12.26 o 
   8   8   6        3.97       10.96     10.10 o 
   9   8   6        2.93        5.65      9.17 o 
  10   8   6        2.33       -4.15      6.76 o 
 -13   9   6       11.89       18.66     11.77 o 
 -12   9   6        1.41        1.77      8.60 o 
 -11   9   6      187.30      204.41     11.18 o 
 -10   9   6        4.97        5.15      5.30 o 
  -9   9   6     1106.41     1204.98     23.15 o 
  -8   9   6        6.05        7.51      9.00 o 
  -7   9   6      970.46      893.64     20.68 o 
  -6   9   6       20.04       23.65      7.39 o 
  -5   9   6     2043.70     1991.96     21.57 o 
  -4   9   6      442.48      431.64      8.11 o 
  -3   9   6      751.42      799.90     11.73 o 
  -2   9   6     2952.31     2991.44     31.85 o 
  -1   9   6      774.97      835.27     12.06 o 
   0   9   6     1089.79     1002.64     14.51 o 
   1   9   6      548.79      580.67     10.08 o 
   2   9   6      644.73      659.51      9.78 o 
   3   9   6        5.76        8.90      3.01 o 
   4   9   6      612.24      634.93     16.14 o 
   5   9   6        0.01        7.33      8.93 o 
   6   9   6      345.49      416.19     15.35 o 
   7   9   6       27.13       31.25      9.36 o 
   8   9   6       69.34       76.58     16.96 o 
   9   9   6        3.91        9.41     12.22 o 
  10   9   6       30.29       34.67     10.44 o 
 -13  10   6        0.76        3.38      8.06 o 
 -12  10   6       41.50       42.26      9.36 o 
 -11  10   6       41.89       33.81      7.63 o 
 -10  10   6      126.46      131.69     16.52 o 
  -9  10   6       11.97       13.85      8.59 o 
  -8  10   6      390.39      429.12     13.06 o 
  -7  10   6        0.01        2.59      7.10 o 
  -6  10   6      222.69      238.70      5.40 o 
  -5  10   6       12.39        4.82      4.46 o 
  -4  10   6       20.02       20.00      4.27 o 
  -3  10   6       77.85       72.92      5.80 o 
  -2  10   6      193.13      220.10      7.15 o 
  -1  10   6      291.52      288.16      9.95 o 
   0  10   6      433.39      501.02      9.02 o 
   1  10   6      214.03      204.50      8.16 o 
   2  10   6       47.42       44.55      4.12 o 
   3  10   6       52.57       44.80      3.48 o 
   4  10   6        2.14       10.43      9.03 o 
   5  10   6      238.05      297.68     17.10 o 
   6  10   6       45.23       44.94     11.56 o 
   7  10   6      142.39      143.73     24.11 o 
   8  10   6        5.19       -4.98     12.22 o 
   9  10   6       39.72       29.44     12.14 o 
 -12  11   6       66.20       51.24     13.87 o 
 -11  11   6      137.17      101.27     14.50 o 
 -10  11   6       24.22       14.25      9.75 o 
  -9  11   6      251.51      303.81     13.74 o 
  -8  11   6       12.17        1.86      6.31 o 
  -7  11   6      178.09      168.96      7.02 o 
  -6  11   6      436.11      424.68     18.79 o 
  -5  11   6     2790.28     2835.23     45.03 o 
  -4  11   6       44.28       34.15      5.40 o 
  -3  11   6      341.80      322.96      9.22 o 
  -2  11   6       93.97      106.55     14.64 o 
  -1  11   6     1617.14     1599.39     21.01 o 
   0  11   6      314.07      312.65     10.53 o 
   1  11   6      870.60      895.82     14.19 o 
   2  11   6       99.95       94.38      6.65 o 
   3  11   6        1.10        4.33      2.90 o 
   4  11   6      162.66      180.11     14.37 o 
   5  11   6       67.76       64.47     11.05 o 
   6  11   6      339.63      427.28     18.51 o 
   7  11   6        0.13       -3.56      7.33 o 
   8  11   6       34.46       49.78     14.49 o 
   9  11   6        7.21        3.89     10.62 o 
 -12  12   6       38.36       25.30     10.33 o 
 -11  12   6       24.29       16.90      8.82 o 
 -10  12   6       46.25       52.67     10.64 o 
  -9  12   6       93.72       89.15     13.64 o 
  -8  12   6       49.59       29.17     10.40 o 
  -7  12   6       19.66       11.37      3.43 o 
  -6  12   6       36.95       35.68      9.03 o 
  -5  12   6       16.28        8.76      9.38 o 
  -4  12   6        1.77       -1.49      6.88 o 
  -3  12   6      551.90      580.38     12.32 o 
  -2  12   6       49.46       49.85      7.04 o 
  -1  12   6      401.74      374.68     14.77 o 
   0  12   6      205.09      205.94      7.69 o 
   1  12   6      155.71      143.16      8.48 o 
   2  12   6      197.67      206.65      9.09 o 
   3  12   6       50.26       55.83      4.50 o 
   4  12   6        4.53        5.23      7.42 o 
   5  12   6       80.44       94.96     12.51 o 
   6  12   6        0.01       -0.57      6.89 o 
   7  12   6        0.55        7.93      8.71 o 
   8  12   6        2.90       -2.87      8.89 o 
   9  12   6        3.82        0.65     13.95 o 
 -12  13   6       15.98       16.38      7.54 o 
 -11  13   6      164.65      179.91     16.11 o 
 -10  13   6        1.88        3.32      7.88 o 
  -9  13   6       63.29       60.24     14.02 o 
  -8  13   6       17.11       13.55      4.84 o 
  -7  13   6       32.81       44.10      5.26 o 
  -6  13   6      127.01      139.50     14.92 o 
  -5  13   6     1485.05     1479.28     33.59 o 
  -4  13   6       29.67       31.83     10.78 o 
  -3  13   6      102.96       99.63     12.43 o 
  -2  13   6       46.82       40.40      6.62 o 
  -1  13   6      646.72      682.29     14.43 o 
   0  13   6     1247.92     1307.15     23.78 o 
   1  13   6      941.06      960.92     14.78 o 
   2  13   6      270.03      311.98     12.65 o 
   3  13   6      136.17      107.32      6.28 o 
   4  13   6       27.88       46.50     12.93 o 
   5  13   6        4.71       24.68      9.78 o 
   6  13   6      217.37      288.87     17.99 o 
   7  13   6       18.96       17.34     11.76 o 
   8  13   6       84.78       95.89     20.02 o 
 -11  14   6       11.04        9.38      8.87 o 
 -10  14   6        0.19      -11.63     11.63 o 
  -9  14   6        2.30        8.71      7.69 o 
  -8  14   6       26.85       16.29      4.28 o 
  -7  14   6      267.76      229.91     14.90 o 
  -6  14   6       13.77       22.04     11.32 o 
  -5  14   6      204.73      178.45     13.55 o 
  -4  14   6      345.09      308.17     17.26 o 
  -3  14   6      147.77      144.61     11.90 o 
  -2  14   6        0.08       -4.69      5.44 o 
  -1  14   6       33.80       38.08      7.32 o 
   0  14   6       10.20       21.04      6.31 o 
   1  14   6       80.70       87.86      6.05 o 
   2  14   6      544.56      576.20     16.47 o 
   3  14   6       95.64      104.17      6.17 o 
   4  14   6       25.47       17.59      6.94 o 
   5  14   6       47.81       52.35     14.52 o 
   6  14   6        0.33        1.40     10.79 o 
   7  14   6       17.33        9.09     11.49 o 
   8  14   6        5.51       -1.30     10.89 o 
 -11  15   6       82.67       90.85     22.17 o 
 -10  15   6      108.63      116.17     28.96 o 
  -9  15   6      302.13      322.73     24.26 o 
  -8  15   6        0.01        5.09      8.62 o 
  -7  15   6      141.68      170.52     16.07 o 
  -6  15   6       13.38       16.49     10.83 o 
  -5  15   6      842.54      834.56     32.06 o 
  -4  15   6      316.00      328.52     19.11 o 
  -3  15   6      625.03      651.86     22.61 o 
  -2  15   6      591.30      613.80     18.81 o 
  -1  15   6      236.26      230.36     12.18 o 
   0  15   6      274.05      307.31     14.27 o 
   1  15   6      160.14      170.41     13.71 o 
   2  15   6     1169.91     1167.86     22.28 o 
   3  15   6      109.39      115.37      8.95 o 
   4  15   6      603.58      694.73     26.32 o 
   5  15   6        1.10        5.24     11.99 o 
   6  15   6      184.06      212.89     46.51 o 
   7  15   6       46.82       70.89     15.11 o 
   8  15   6        1.88        8.07     12.16 o 
 -10  16   6        7.35        9.08     10.50 o 
  -9  16   6       11.76       18.77     10.57 o 
  -8  16   6       10.42       24.85     13.34 o 
  -7  16   6       10.62        8.76      9.52 o 
  -6  16   6       26.94       21.51      8.91 o 
  -5  16   6       61.16       39.33      9.84 o 
  -4  16   6      305.42      286.69     15.99 o 
  -3  16   6        7.38       10.26     10.59 o 
  -2  16   6        3.39       13.07      9.32 o 
  -1  16   6        1.11       -6.46      6.46 o 
   0  16   6       51.19       39.15      9.38 o 
   1  16   6       51.87       25.21      6.53 o 
   2  16   6        2.66       11.21      7.15 o 
   3  16   6       28.18       19.97      4.47 o 
   4  16   6        0.65        4.81     17.78 o 
   5  16   6        0.09       -5.69     11.32 o 
   6  16   6        6.73       -6.77     10.64 o 
   7  16   6        9.41       11.76     12.79 o 
 -10  17   6       46.71       30.31     14.76 o 
  -9  17   6      203.93      209.66     18.44 o 
  -8  17   6       16.28       13.22      9.78 o 
  -7  17   6      390.56      388.38     18.72 o 
  -6  17   6       59.87       64.43     14.20 o 
  -5  17   6      563.19      572.62     23.70 o 
  -4  17   6      154.49      166.05     14.91 o 
  -3  17   6      326.26      339.23     16.95 o 
  -2  17   6       49.68       64.06     14.00 o 
  -1  17   6      369.52      372.99     13.15 o 
   0  17   6      514.37      575.82     16.88 o 
   1  17   6       57.11       69.04      7.92 o 
   2  17   6      514.56      518.34     16.15 o 
   3  17   6        0.28       -0.16      5.03 o 
   4  17   6      275.65      342.43     32.90 o 
   5  17   6        1.06       -3.65     11.38 o 
   6  17   6      186.13      208.27     18.48 o 
   7  17   6       10.89        9.86     16.33 o 
  -9  18   6       20.63       19.66     11.14 o 
  -8  18   6       45.59       36.02     12.14 o 
  -7  18   6        3.69        9.49     10.56 o 
  -6  18   6       66.28       71.73     11.77 o 
  -5  18   6        2.10       10.23     10.35 o 
  -4  18   6       82.37       53.81     20.85 o 
  -3  18   6       36.63       21.61     11.14 o 
  -2  18   6        3.43        4.53      9.64 o 
  -1  18   6       17.17       23.01      7.98 o 
   0  18   6       75.24       59.37     11.04 o 
   1  18   6      180.29      191.13     13.85 o 
   2  18   6       50.98       47.81      7.12 o 
   3  18   6       29.00       23.41      6.27 o 
   4  18   6        6.22      -13.11     20.03 o 
   5  18   6       54.54       60.54     14.05 o 
   6  18   6        0.12       -5.70     15.02 o 
  -9  19   6       92.17       71.03     12.24 o 
  -8  19   6        0.00       -9.65      9.65 o 
  -7  19   6      280.13      268.00     26.10 o 
  -6  19   6       83.97       73.84     20.29 o 
  -5  19   6      322.72      361.82     20.44 o 
  -4  19   6      188.62      183.03     14.71 o 
  -3  19   6      122.74      133.61     21.62 o 
  -2  19   6       58.05       90.73     16.55 o 
  -1  19   6      304.46      284.19     17.94 o 
   0  19   6      201.25      200.10     12.33 o 
   1  19   6       86.29       67.38      9.14 o 
   2  19   6      158.49      168.82     16.15 o 
   3  19   6        4.44       -2.12     19.48 o 
   4  19   6      101.56      132.02     37.88 o 
   5  19   6        3.63        1.83     15.58 o 
  -8  20   6       13.80        4.26     12.83 o 
  -7  20   6        7.16       13.29     11.11 o 
  -6  20   6      154.30      138.50     16.24 o 
  -5  20   6       80.36       79.60     17.11 o 
  -4  20   6       49.06       26.21     14.66 o 
  -3  20   6       69.16       49.43     18.10 o 
  -2  20   6        6.71        5.49     10.86 o 
  -1  20   6        4.70        6.42     11.08 o 
   0  20   6      195.30      190.40     16.89 o 
   1  20   6       60.44       78.08     14.59 o 
   2  20   6       28.94       20.74      6.11 o 
   3  20   6       37.14       33.70     23.03 o 
   4  20   6       11.09       23.53     25.11 o 
   5  20   6       24.04       -0.69     24.61 o 
  -7  21   6      122.11      125.18     19.79 o 
  -6  21   6        3.30       -0.25     14.41 o 
  -5  21   6      218.14      168.28     55.51 o 
  -4  21   6       10.99       12.85     10.25 o 
  -3  21   6      160.82      184.71     18.31 o 
  -2  21   6        1.27        1.56     12.32 o 
  -1  21   6      116.74       62.86     37.10 o 
   0  21   6      142.75      147.78     15.14 o 
   1  21   6       21.38       21.93      9.81 o 
   2  21   6       60.11       63.21     14.32 o 
   3  21   6        1.17       -3.15     22.12 o 
   4  21   6       17.54       28.05     19.55 o 
  -6  22   6       23.11        7.55     11.72 o 
  -5  22   6        1.65        3.67     13.14 o 
  -4  22   6      111.00       93.65     35.56 o 
  -3  22   6      123.01       86.60     28.64 o 
  -2  22   6       11.38        7.12     12.86 o 
  -1  22   6        7.34       18.90     13.30 o 
   0  22   6      146.67      151.13     22.32 o 
   1  22   6      109.28      106.83     18.14 o 
   2  22   6        0.32       10.99     12.26 o 
  -4  23   6       39.47       43.88     16.14 o 
  -3  23   6        8.93       14.58     12.28 o 
  -2  23   6       24.46        3.86     24.08 o 
  -1  23   6       32.64       34.92     12.18 o 
   0  23   6       24.97       17.89     12.63 o 
 -14   1   7        3.22       -1.81      8.92 o 
 -13   1   7      100.48      128.65     50.06 o 
 -12   1   7       23.27        7.81      6.56 o 
 -11   1   7      399.80      364.78     23.46 o 
 -10   1   7       14.40       19.09      5.84 o 
  -9   1   7      291.77      297.02     15.03 o 
  -8   1   7       56.29       57.69      5.44 o 
  -7   1   7     1705.52     1681.76     30.36 o 
  -6   1   7      114.45       92.36     13.58 o 
  -5   1   7     1602.92     1445.76     19.03 o 
  -4   1   7        4.98       20.31      4.31 o 
  -3   1   7      180.69      139.84      5.26 o 
  -2   1   7       41.29       99.17      5.36 o 
  -1   1   7     1720.40     1830.72     16.11 o 
   0   1   7     2862.35     2662.30     25.83 o 
   1   1   7     1266.40     1187.19     12.09 o 
   2   1   7     1344.56     1360.19     19.86 o 
   3   1   7       83.90       84.82      6.52 o 
   4   1   7     2297.20     2262.56     36.09 o 
   5   1   7       10.75       31.20      5.21 o 
   6   1   7      997.79      793.13     32.57 o 
   7   1   7      103.54       83.81      5.12 o 
   8   1   7      138.07      106.04     23.33 o 
 -14   2   7        0.54        1.02      8.75 o 
 -13   2   7        6.21        2.70     11.34 o 
 -12   2   7        0.73        6.58      6.65 o 
 -11   2   7       64.64       49.58      7.50 o 
 -10   2   7        6.52        4.30      9.06 o 
  -9   2   7       65.63       83.80      8.98 o 
  -8   2   7       61.10       54.71      5.86 o 
  -7   2   7      188.83      134.35     17.59 o 
  -6   2   7      216.50      180.93     13.61 o 
  -5   2   7       79.93       74.19      9.06 o 
  -4   2   7      332.33      309.72      6.25 o 
  -3   2   7        2.31        4.49      4.01 o 
  -2   2   7      199.32      212.54      6.07 o 
  -1   2   7      285.67      264.95      6.25 o 
   0   2   7       52.29       52.51      4.38 o 
   1   2   7     1208.69     1236.35     13.49 o 
   2   2   7      878.95      866.45     30.47 o 
   3   2   7      771.98      737.22     13.27 o 
   4   2   7      301.75      262.84      6.98 o 
   5   2   7       86.49       72.16      4.40 o 
   6   2   7        5.85        1.54      2.70 o 
   7   2   7        4.27        3.44      5.81 o 
   8   2   7        1.37        7.38      6.05 o 
  10   2   7        0.19        5.82     22.38 o 
 -14   3   7       24.16       -0.83      8.75 o 
 -13   3   7       52.28        6.17     10.16 o 
 -12   3   7       20.68       12.68      7.35 o 
 -11   3   7     1022.28     1055.30     20.89 o 
 -10   3   7       33.91       18.65      7.75 o 
  -9   3   7     1687.46     1772.87     30.78 o 
  -8   3   7      115.04      114.27     11.41 o 
  -7   3   7      883.21      942.59     22.07 o 
  -6   3   7      397.19      400.67     15.17 o 
  -5   3   7     5570.08     5573.31     75.23 o 
  -4   3   7     2427.49     2376.14     34.53 o 
  -3   3   7     2583.04     2567.56     25.56 o 
  -2   3   7      383.05      366.82      8.18 o 
  -1   3   7     1416.54     1452.85     13.48 o 
   0   3   7     1189.96     1076.53     11.58 o 
   1   3   7     1354.86     1344.35     14.88 o 
   2   3   7     1558.18     1623.82     17.31 o 
   3   3   7      304.29      295.10     10.16 o 
   4   3   7      253.34      256.05      5.88 o 
   5   3   7      279.12      211.95     12.95 o 
   6   3   7       72.77       78.31      9.08 o 
   7   3   7        8.43        7.89      6.41 o 
   8   3   7       25.55       20.48      7.92 o 
   9   3   7       28.73       41.82     10.88 o 
  10   3   7        8.70        1.71     21.17 o 
 -13   4   7        0.91       -5.05      8.38 o 
 -12   4   7       19.45       23.34      9.30 o 
 -11   4   7       65.87       69.42      7.75 o 
 -10   4   7      521.09      526.54     17.05 o 
  -9   4   7      108.70      102.27      9.65 o 
  -8   4   7      113.78      105.42     12.86 o 
  -7   4   7      349.75      317.46     27.80 o 
  -6   4   7     1522.39     1527.05     28.15 o 
  -5   4   7       96.82      110.15     10.90 o 
  -4   4   7      832.92      810.55     17.66 o 
  -3   4   7     1211.96     1181.55     32.33 o 
  -2   4   7       28.65       36.48      5.44 o 
  -1   4   7       33.08       18.61      3.90 o 
   0   4   7      572.87      526.72      7.35 o 
   1   4   7      133.48      141.13      4.73 o 
   2   4   7       37.26       29.75      4.30 o 
   3   4   7      106.09       89.32      3.96 o 
   4   4   7       27.92       36.55      5.33 o 
   5   4   7       23.02        9.02      3.97 o 
   6   4   7        1.35       -6.44      6.44 o 
   7   4   7        0.31        6.60      7.50 o 
   8   4   7        8.85        3.77      5.39 o 
   9   4   7        0.12        2.70     15.75 o 
  10   4   7        1.73       17.79     16.66 o 
 -13   5   7       79.56       64.42     23.06 o 
 -12   5   7       20.01        8.42      7.86 o 
 -11   5   7      485.53      510.54     15.28 o 
 -10   5   7        2.84       -1.05      5.43 o 
  -9   5   7      683.65      690.09     18.37 o 
  -8   5   7       19.24       21.52     10.75 o 
  -7   5   7      854.19      854.66     24.72 o 
  -6   5   7      144.31      140.85     12.04 o 
  -5   5   7     2475.02     2484.31     42.18 o 
  -4   5   7     1700.16     1631.82     30.20 o 
  -3   5   7      738.78      789.78     10.34 o 
  -2   5   7     2845.01     2852.16     33.55 o 
  -1   5   7     1228.66     1250.45     15.59 o 
   0   5   7     1144.63     1149.71     12.29 o 
   1   5   7       44.72       57.65      4.49 o 
   2   5   7       61.77       58.89      4.67 o 
   3   5   7       35.88       44.93      4.41 o 
   4   5   7      335.59      308.07     14.18 o 
   5   5   7       41.33       38.08      9.58 o 
   6   5   7      139.63      149.14     10.65 o 
   7   5   7        1.54       -4.90      4.90 o 
   8   5   7       10.11       10.16      8.11 o 
   9   5   7        7.59       -1.65      7.44 o 
  10   5   7        5.73       26.88     17.60 o 
 -13   6   7       18.06       17.84     11.00 o 
 -12   6   7      105.53      121.11     12.41 o 
 -11   6   7        1.07        2.51      7.32 o 
 -10   6   7      636.69      648.14     15.81 o 
  -9   6   7       38.49       32.41      9.37 o 
  -8   6   7      488.31      506.66     15.11 o 
  -7   6   7       72.19       76.03     10.42 o 
  -6   6   7     2965.51     2951.49     45.72 o 
  -5   6   7     1007.83      973.43     25.30 o 
  -4   6   7      750.56      792.32     18.25 o 
  -3   6   7      421.62      420.03     12.01 o 
  -2   6   7      531.81      545.15     11.10 o 
  -1   6   7     1411.45     1331.72     20.14 o 
   0   6   7       82.40      102.27     15.77 o 
   1   6   7      566.99      516.67     12.00 o 
   2   6   7        8.99        8.11      3.81 o 
   3   6   7      203.06      191.85      6.39 o 
   4   6   7       83.36       67.12      5.08 o 
   5   6   7      181.62      176.41      8.20 o 
   6   6   7       17.25       30.63      9.54 o 
   7   6   7        1.00        6.37      6.84 o 
   8   6   7        0.31       -7.65      8.14 o 
   9   6   7       21.99       14.87      8.41 o 
 -13   7   7        0.96       -8.75      9.46 o 
 -12   7   7       48.15       39.40      9.18 o 
 -11   7   7      195.36      196.27     15.35 o 
 -10   7   7        4.44       -5.32      8.07 o 
  -9   7   7      594.65      616.56     20.11 o 
  -8   7   7      118.25      105.38     11.25 o 
  -7   7   7      142.72      153.48     10.50 o 
  -6   7   7        6.89       -7.19     10.50 o 
  -5   7   7     2030.54     2025.45     34.51 o 
  -4   7   7      449.94      403.86      8.87 o 
  -3   7   7      328.37      339.85     13.99 o 
  -2   7   7     2437.24     2403.35     28.76 o 
  -1   7   7      251.23      265.66     16.29 o 
   0   7   7     1487.48     1591.45     21.47 o 
   1   7   7      202.35      227.28      8.41 o 
   2   7   7      757.62      752.68     11.01 o 
   3   7   7      140.05      172.14      5.05 o 
   4   7   7       90.40      122.41      9.76 o 
   5   7   7       21.32       18.99      8.32 o 
   6   7   7      195.01      251.51     15.76 o 
   7   7   7        1.46        8.41      8.57 o 
   8   7   7       62.57       77.53     12.57 o 
   9   7   7       16.53       13.49     10.15 o 
 -13   8   7        7.13        5.79      9.59 o 
 -12   8   7       45.57       34.61     12.24 o 
 -11   8   7       38.81       38.67      8.53 o 
 -10   8   7      328.09      344.72     15.26 o 
  -9   8   7        1.23       14.16      9.85 o 
  -8   8   7      542.88      574.50     17.98 o 
  -7   8   7       12.78       24.97      7.61 o 
  -6   8   7     2310.69     2211.58     34.27 o 
  -5   8   7      712.39      719.70     22.19 o 
  -4   8   7      400.73      398.22      7.75 o 
  -3   8   7      218.29      182.62      8.07 o 
  -2   8   7     1334.55     1407.79     18.18 o 
  -1   8   7     3005.56     3043.03     32.25 o 
   0   8   7      283.40      305.47      9.96 o 
   1   8   7      315.71      292.37      6.79 o 
   2   8   7      109.64      116.39      5.93 o 
   3   8   7       27.97       19.62      3.37 o 
   4   8   7        0.08        0.13      6.82 o 
   5   8   7      403.19      455.09     13.80 o 
   6   8   7        4.70        6.81     10.95 o 
   7   8   7       71.06       85.19     22.00 o 
   8   8   7        1.51       -7.55      7.55 o 
   9   8   7       22.24        8.20      8.20 o 
 -13   9   7       34.45       46.01     12.21 o 
 -12   9   7       12.35       13.79      7.91 o 
 -11   9   7        2.01        4.86      6.67 o 
 -10   9   7        2.95       -7.32      8.40 o 
  -9   9   7       19.69       33.72      9.13 o 
  -8   9   7      178.11      168.99     13.38 o 
  -7   9   7      134.07      121.77     13.11 o 
  -6   9   7       58.09       52.75      8.67 o 
  -5   9   7      102.86      101.47      3.19 o 
  -4   9   7      355.51      372.50      7.94 o 
  -3   9   7      536.43      533.19     10.82 o 
  -2   9   7     1646.30     1700.58     19.99 o 
  -1   9   7      312.00      317.92     13.05 o 
   0   9   7      374.11      399.57      9.78 o 
   1   9   7      193.92      203.27      6.04 o 
   2   9   7     1943.23     2029.98     22.49 o 
   3   9   7      933.22      964.91     25.34 o 
   4   9   7      180.41      214.26     11.88 o 
   5   9   7       70.05       77.35     10.41 o 
   6   9   7      253.03      276.49     19.05 o 
   7   9   7        8.69       -1.27      8.75 o 
   8   9   7       23.82       25.15      9.71 o 
   9   9   7        0.14        4.38      9.28 o 
 -12  10   7      211.65      243.65     17.67 o 
 -11  10   7        7.81       27.03     12.02 o 
 -10  10   7      313.20      329.98     18.11 o 
  -9  10   7        2.70       15.86      9.25 o 
  -8  10   7      139.03      152.60     11.40 o 
  -7  10   7       79.65       65.39     10.03 o 
  -6  10   7      291.60      264.40     13.45 o 
  -5  10   7       73.96       83.74      4.31 o 
  -4  10   7     1488.28     1574.44     20.28 o 
  -3  10   7      564.59      564.56     11.74 o 
  -2  10   7       89.42      108.63      8.01 o 
  -1  10   7      158.83      176.60      7.45 o 
   0  10   7      213.41      235.26      7.98 o 
   1  10   7     1299.06     1308.83     18.35 o 
   2  10   7      178.89      186.69      8.43 o 
   3  10   7      303.21      314.77     16.87 o 
   4  10   7       41.54       46.56      9.79 o 
   5  10   7      279.46      346.97     17.25 o 
   6  10   7       15.82       17.88     11.71 o 
   7  10   7       93.42       95.21     14.11 o 
   8  10   7        2.14       -9.96      9.96 o 
   9  10   7       32.10       19.28     10.30 o 
 -12  11   7       11.21        5.38      8.95 o 
 -11  11   7       50.57       62.04      9.11 o 
 -10  11   7       24.00       23.88     10.25 o 
  -9  11   7       70.76       77.96     11.51 o 
  -8  11   7      204.73      204.11     13.98 o 
  -7  11   7       71.74       71.23     10.25 o 
  -6  11   7       79.11       85.67     12.57 o 
  -5  11   7      120.87      130.26      7.49 o 
  -4  11   7      158.22      175.58      8.19 o 
  -3  11   7     1430.74     1437.39     20.93 o 
  -2  11   7      618.16      596.98     12.46 o 
  -1  11   7      272.45      289.79     10.52 o 
   0  11   7        2.29       11.80      5.74 o 
   1  11   7       53.53       49.45      6.33 o 
   2  11   7      263.12      287.18      9.26 o 
   3  11   7        2.79        4.55      3.61 o 
   4  11   7      149.24      198.39     14.40 o 
   5  11   7        7.88        6.14     10.54 o 
   6  11   7       17.83       20.50     10.92 o 
   7  11   7       62.63       82.92     14.36 o 
   8  11   7        7.07        4.35      9.37 o 
 -12  12   7       15.40       12.40      8.48 o 
 -11  12   7       22.39       18.81      9.06 o 
 -10  12   7       71.04       96.05     13.05 o 
  -9  12   7        7.87       15.34     10.57 o 
  -8  12   7      602.74      610.54     23.70 o 
  -7  12   7       79.56       78.37     11.82 o 
  -6  12   7      611.79      617.18     13.00 o 
  -5  12   7       22.54       24.04      4.96 o 
  -4  12   7      448.03      473.99     10.85 o 
  -3  12   7        5.89       18.83      6.07 o 
  -2  12   7     2136.53     2132.90     29.93 o 
  -1  12   7     2230.25     2364.35     28.19 o 
   0  12   7     1621.11     1656.50     25.34 o 
   1  12   7      858.82      962.79     21.18 o 
   2  12   7      316.11      298.03     11.41 o 
   3  12   7      287.83      343.97     24.26 o 
   4  12   7       94.09       62.40     13.67 o 
   5  12   7      582.53      722.03     33.93 o 
   6  12   7        0.12       -3.92      9.54 o 
   7  12   7      110.79       79.25     31.93 o 
   8  12   7       12.04       16.44     10.60 o 
 -11  13   7        1.21        0.20      8.92 o 
 -10  13   7        0.37        1.90     11.96 o 
  -9  13   7       51.01       46.33     10.56 o 
  -8  13   7       36.31       33.86      8.66 o 
  -7  13   7       31.47       26.36      9.00 o 
  -6  13   7       44.23       36.94      5.79 o 
  -5  13   7      140.99      129.96      7.12 o 
  -4  13   7      116.92      108.10      8.02 o 
  -3  13   7       25.84       31.86      5.06 o 
  -2  13   7       19.71       33.87      6.35 o 
  -1  13   7       33.63       30.26      7.81 o 
   0  13   7       15.70       17.66      6.14 o 
   1  13   7      256.11      304.36     11.54 o 
   2  13   7       65.27       66.97      6.34 o 
   3  13   7        8.26        7.86      3.61 o 
   4  13   7        3.40       10.81     11.10 o 
   5  13   7       13.44       12.71     10.35 o 
   6  13   7        0.20        9.41     12.84 o 
   7  13   7        0.72       -5.21      8.77 o 
   8  13   7        0.89       -1.54     11.07 o 
 -11  14   7        5.06      -11.91     12.88 o 
 -10  14   7      259.88      325.92     17.32 o 
  -9  14   7        3.68       -3.50      9.12 o 
  -8  14   7       85.11       98.26     12.81 o 
  -7  14   7       56.58       52.28      6.75 o 
  -6  14   7       56.68       62.14     12.69 o 
  -5  14   7      175.05      156.45      9.31 o 
  -4  14   7      697.03      728.60     16.66 o 
  -3  14   7      888.79      852.92     22.50 o 
  -2  14   7      131.76      142.30      7.47 o 
  -1  14   7       40.17       58.78      8.25 o 
   0  14   7      381.80      369.85      9.86 o 
   1  14   7      507.10      547.29     14.40 o 
   2  14   7        9.58       12.25      5.90 o 
   3  14   7      249.55      248.78     19.51 o 
   4  14   7        0.55        0.13     13.16 o 
   5  14   7      207.87      276.00     17.26 o 
   6  14   7        2.92       22.78     11.46 o 
   7  14   7       17.14       10.19      9.64 o 
 -11  15   7       14.54       17.04      9.89 o 
 -10  15   7       14.37       16.92      9.61 o 
  -9  15   7        0.71       -5.07      8.89 o 
  -8  15   7        1.16      -10.54     10.54 o 
  -7  15   7       13.32       10.13      4.34 o 
  -6  15   7       45.27       31.25      6.12 o 
  -5  15   7       71.09       46.19      7.77 o 
  -4  15   7        9.17        1.11      5.40 o 
  -3  15   7       16.50        6.90      5.85 o 
  -2  15   7       16.38       21.67      6.64 o 
  -1  15   7        0.17       -4.86      4.86 o 
   0  15   7        7.87        1.63      5.17 o 
   1  15   7        0.32        2.24      5.00 o 
   2  15   7      159.88      151.31     16.48 o 
   3  15   7       48.58       36.42      6.11 o 
   4  15   7       13.56       14.15     11.16 o 
   5  15   7        1.04      -14.67     14.67 o 
   6  15   7        0.60        1.34      9.05 o 
   7  15   7        8.78       13.21     12.63 o 
 -10  16   7      256.42      346.21     23.51 o 
  -9  16   7        3.72       13.86     10.55 o 
  -8  16   7      360.44      336.09     27.90 o 
  -7  16   7       34.80       44.23     14.46 o 
  -6  16   7      685.70      631.74     35.61 o 
  -5  16   7      232.95      220.97     15.27 o 
  -4  16   7      304.99      308.85     15.41 o 
  -3  16   7      233.34      249.52     13.13 o 
  -2  16   7       53.96       48.05     12.49 o 
  -1  16   7      392.08      429.92     12.27 o 
   0  16   7        2.02        5.68      6.42 o 
   1  16   7      436.21      492.68     21.12 o 
   2  16   7        1.36        0.29      5.02 o 
   3  16   7      120.79      112.21     13.43 o 
   4  16   7       10.43       12.24     11.54 o 
   5  16   7      104.06      125.81     23.69 o 
   6  16   7        3.23       10.98     16.02 o 
  -9  17   7       33.80       29.76     13.29 o 
  -8  17   7        0.00      -11.86     11.86 o 
  -7  17   7       13.46        5.62      9.12 o 
  -6  17   7        0.12        4.26      9.71 o 
  -5  17   7       77.21       79.65      8.21 o 
  -4  17   7       44.42       41.89      8.79 o 
  -3  17   7       16.61       12.62      8.95 o 
  -2  17   7       27.83       19.67      6.46 o 
  -1  17   7      100.96       78.22     13.52 o 
   0  17   7        7.78        2.31      5.06 o 
   1  17   7        0.98        4.19      7.44 o 
   2  17   7        8.51        6.03      6.01 o 
   3  17   7       48.83       44.80     14.04 o 
   4  17   7        3.68       11.52     12.39 o 
   5  17   7        2.02        0.33     14.16 o 
   6  17   7        1.06       -3.41     14.17 o 
  -9  18   7        6.28       29.59     10.71 o 
  -8  18   7      145.67      135.32     15.88 o 
  -7  18   7       25.88       38.61     15.10 o 
  -6  18   7      435.99      475.04     26.54 o 
  -5  18   7      185.12      195.08     20.16 o 
  -4  18   7      102.40       95.40     21.30 o 
  -3  18   7      262.61      273.36     13.97 o 
  -2  18   7        2.48        4.95      6.78 o 
  -1  18   7      283.25      371.57     22.77 o 
   0  18   7        3.43       18.40      6.38 o 
   1  18   7      171.79      180.62      9.53 o 
   2  18   7        2.91        6.94      6.46 o 
   3  18   7       29.87       34.99     14.35 o 
   4  18   7        0.05      -15.12     15.12 o 
   5  18   7      105.21      128.69     24.17 o 
  -8  19   7        1.26       -5.58     11.41 o 
  -7  19   7       46.22       47.15     12.54 o 
  -6  19   7       16.46       18.70     11.05 o 
  -5  19   7       85.47       51.94     24.99 o 
  -4  19   7       57.73       49.46     13.89 o 
  -3  19   7        7.89        5.97      9.22 o 
  -2  19   7      100.10       80.03     11.54 o 
  -1  19   7        5.38       10.46      8.26 o 
   0  19   7      110.80      138.06     11.90 o 
   1  19   7        0.34        4.76      7.41 o 
   2  19   7       20.23        6.13      5.44 o 
   3  19   7        0.79       -0.44     17.40 o 
   4  19   7       26.55       13.38     16.98 o 
  -7  20   7        3.70        0.72     12.17 o 
  -6  20   7      250.34      248.73     23.36 o 
  -5  20   7       55.82       49.74     18.73 o 
  -4  20   7      164.73      164.67     15.00 o 
  -3  20   7       76.94       45.05     25.72 o 
  -2  20   7        4.03       -6.01     11.42 o 
  -1  20   7       43.57       29.06     19.54 o 
   0  20   7       17.70       23.01      7.44 o 
   1  20   7       97.17       71.47      9.80 o 
   2  20   7        8.77        9.89     20.20 o 
   3  20   7       34.71       18.27     18.10 o 
  -6  21   7        0.78       -2.18      9.71 o 
  -5  21   7      171.87      156.88     49.16 o 
  -4  21   7       47.34       39.21     18.13 o 
  -3  21   7        5.26       -7.99     14.45 o 
  -2  21   7       91.51      149.04     16.45 o 
  -1  21   7        6.69       -4.87     14.22 o 
   0  21   7       79.43       88.83     17.51 o 
   1  21   7       44.39       39.31     10.03 o 
   2  21   7       48.41       39.26     25.34 o 
  -4  22   7       60.84       39.78     21.20 o 
  -3  22   7        1.18       -3.46     14.85 o 
  -2  22   7      152.25      139.90     44.22 o 
  -1  22   7       28.79        9.78     21.92 o 
   0  22   7       68.98       74.04     16.30 o 
   1  22   7       10.73        1.20     14.75 o 
 -13   0   8       13.81       -0.40     10.48 o 
 -12   0   8      117.64      142.13     39.43 o 
 -11   0   8       67.74       40.49     31.96 o 
 -10   0   8      810.41      792.38     60.76 o 
  -9   0   8        7.86       11.09     24.33 o 
  -8   0   8      281.41      286.02     38.78 o 
  -7   0   8      477.71      490.16     23.19 o 
  -6   0   8     8704.84     8525.82    229.72 o 
  -5   0   8      785.40      751.08     13.34 o 
  -4   0   8     3018.18     3100.19     66.53 o 
  -3   0   8       39.28       35.68      7.17 o 
  -2   0   8      467.29      424.86     10.38 o 
  -1   0   8     1991.53     1835.08     28.28 o 
   0   0   8       64.54       90.61      7.07 o 
   1   0   8     1246.30     1133.62     20.49 o 
   2   0   8      144.75      139.10     15.30 o 
   3   0   8      694.81      690.29     22.78 o 
   4   0   8       52.45       72.90      8.38 o 
   5   0   8      206.66      182.98      8.07 o 
   6   0   8      446.81      447.18     24.21 o 
   7   0   8        8.67        4.88      4.74 o 
 -13   1   8       27.17       -1.12     11.80 o 
 -12   1   8       32.62       29.42     23.48 o 
 -11   1   8      138.04      114.73     22.36 o 
 -10   1   8       18.67        9.87      5.04 o 
  -9   1   8        0.11        1.21      5.96 o 
  -8   1   8       28.47       23.08      5.13 o 
  -7   1   8      149.81      176.83     12.09 o 
  -6   1   8      199.75      268.79     34.35 o 
  -5   1   8      283.80      288.45      6.60 o 
  -4   1   8        3.81        8.13      5.31 o 
  -3   1   8        0.08        1.41      2.32 o 
  -2   1   8      539.13      558.80      9.30 o 
  -1   1   8      103.70      111.16      6.23 o 
   0   1   8      138.63      145.23      6.54 o 
   1   1   8        9.13       15.68      4.33 o 
   2   1   8       72.72       69.08      4.84 o 
   3   1   8       60.38       50.23      4.48 o 
   4   1   8      121.04      107.23      5.58 o 
   5   1   8      327.57      322.52     14.06 o 
   6   1   8       21.91       24.86      4.36 o 
   7   1   8        2.54       -1.03      3.91 o 
 -13   2   8        8.53        0.41      9.70 o 
 -12   2   8      158.55      153.80     49.88 o 
 -11   2   8      110.01       91.66     13.47 o 
 -10   2   8      403.58      356.57     32.19 o 
  -9   2   8      163.87      158.40     18.04 o 
  -8   2   8      342.18      350.17     16.62 o 
  -7   2   8       26.70       28.27      9.79 o 
  -6   2   8     2477.06     2347.89     45.08 o 
  -5   2   8      391.28      364.17     15.20 o 
  -4   2   8     1016.88     1007.51     12.72 o 
  -3   2   8     1083.39     1034.61     12.01 o 
  -2   2   8      453.42      459.49     10.84 o 
  -1   2   8     1647.18     1590.33     17.55 o 
   0   2   8     1567.99     1553.38     18.08 o 
   1   2   8     2818.54     2750.73     24.13 o 
   2   2   8       98.43      122.23      5.70 o 
   3   2   8      141.70      156.49      5.80 o 
   4   2   8       26.13       13.64      4.06 o 
   5   2   8      853.04      811.11     61.61 o 
   6   2   8       10.03       17.74      4.30 o 
   7   2   8      141.52      122.80     25.79 o 
 -13   3   8        9.88       18.85     15.13 o 
 -12   3   8        1.60       -5.52     10.95 o 
 -11   3   8       36.78       29.60      5.53 o 
 -10   3   8       57.71       53.79      8.28 o 
  -9   3   8       51.80       43.24      6.82 o 
  -8   3   8        2.10       -4.06     12.51 o 
  -7   3   8      388.74      372.15     19.26 o 
  -6   3   8      632.51      668.99     18.55 o 
  -5   3   8     1036.27      945.10     22.38 o 
  -4   3   8      108.80      104.90      7.32 o 
  -3   3   8      155.42      158.92      8.71 o 
  -2   3   8       81.61       70.05      4.73 o 
  -1   3   8      163.86      169.20      5.88 o 
   0   3   8      784.74      737.33      9.07 o 
   1   3   8      374.50      373.90      9.26 o 
   2   3   8        2.21        0.73      3.30 o 
   3   3   8      978.63      944.00     12.68 o 
   4   3   8       92.93       88.22      5.07 o 
   5   3   8       90.20       57.67     13.00 o 
   6   3   8       22.12       15.79      5.20 o 
   7   3   8       44.78       29.08      9.10 o 
   8   3   8        2.18       16.41     10.79 o 
   9   3   8        4.75      -18.61     18.61 o 
 -13   4   8        1.04       -4.07     10.79 o 
 -12   4   8      163.59      134.88     29.18 o 
 -11   4   8       38.24       44.02      9.22 o 
 -10   4   8      899.24      903.13     33.50 o 
  -9   4   8      346.37      334.30     15.94 o 
  -8   4   8      688.88      731.83     19.78 o 
  -7   4   8      365.62      328.46     16.60 o 
  -6   4   8     2227.26     2302.01     44.18 o 
  -5   4   8     1325.85     1229.28     27.97 o 
  -4   4   8      825.63      888.60     20.17 o 
  -3   4   8     1154.01     1120.40     18.18 o 
  -2   4   8      654.54      693.61     11.54 o 
  -1   4   8     1644.92     1662.84     17.56 o 
   0   4   8      597.65      579.60      8.38 o 
   1   4   8     1022.96     1028.99     12.17 o 
   2   4   8        2.76        2.63      3.27 o 
   3   4   8       69.27       87.91     18.21 o 
   4   4   8        6.50        4.33      3.87 o 
   5   4   8      177.49      201.13     11.24 o 
   6   4   8       16.26       12.96      5.81 o 
   7   4   8        4.01       -1.39      6.61 o 
   8   4   8        2.59        0.73      6.99 o 
   9   4   8        9.91       44.25     17.70 o 
 -13   5   8       32.51       43.74     17.09 o 
 -12   5   8        6.73        6.17      7.91 o 
 -11   5   8      189.11      171.78     14.36 o 
 -10   5   8       55.34       41.92      7.26 o 
  -9   5   8      458.31      460.13     27.83 o 
  -8   5   8       30.52       26.95     15.64 o 
  -7   5   8      147.49      152.74     15.27 o 
  -6   5   8       32.33       34.30     11.98 o 
  -5   5   8      667.19      641.00     20.36 o 
  -4   5   8      559.31      565.15     19.75 o 
  -3   5   8       54.90       51.48      7.38 o 
  -2   5   8       36.81       18.34      3.91 o 
  -1   5   8      284.50      259.35      8.92 o 
   0   5   8        5.66        8.89      3.58 o 
   1   5   8       78.78       97.05      5.98 o 
   2   5   8       83.88       74.98      4.80 o 
   3   5   8       15.85       17.15      4.99 o 
   4   5   8      117.15      106.28      6.46 o 
   5   5   8        4.81       -6.70      7.10 o 
   6   5   8       24.12       24.55      8.72 o 
   7   5   8       13.77        7.31      7.43 o 
   8   5   8        0.18        1.56      6.94 o 
   9   5   8       18.65       18.14     31.91 o 
 -13   6   8       27.43       22.07     12.87 o 
 -12   6   8      135.44      120.52     13.63 o 
 -11   6   8        2.33       -0.97      5.12 o 
 -10   6   8      510.05      522.14     20.25 o 
  -9   6   8        0.33        3.06      7.09 o 
  -8   6   8      906.34      942.94     25.34 o 
  -7   6   8      665.53      645.49     20.58 o 
  -6   6   8      198.52      213.81     12.32 o 
  -5   6   8      466.39      377.00     18.24 o 
  -4   6   8      429.78      423.03     15.41 o 
  -3   6   8      450.40      465.84     11.32 o 
  -2   6   8      994.77     1032.39     16.91 o 
  -1   6   8     1116.81     1169.36     16.63 o 
   0   6   8       64.43       53.71      5.81 o 
   1   6   8      270.19      319.59      9.26 o 
   2   6   8      264.58      286.46      8.11 o 
   3   6   8      178.24      198.98      9.40 o 
   4   6   8       19.11       23.45      4.13 o 
   5   6   8      206.22      249.01     11.87 o 
   6   6   8        1.76        3.05      5.67 o 
   7   6   8        0.90       20.62     13.11 o 
   8   6   8        3.61       -0.07      9.36 o 
   9   6   8        1.14       -4.03     10.02 o 
 -13   7   8       20.25       27.10     11.03 o 
 -12   7   8       35.38       38.00     11.64 o 
 -11   7   8      463.15      470.26     25.95 o 
 -10   7   8        4.30       -5.56      9.93 o 
  -9   7   8      733.76      762.72     22.75 o 
  -8   7   8      137.16      112.02     12.77 o 
  -7   7   8      142.39      167.08     14.91 o 
  -6   7   8       87.73       79.48     13.19 o 
  -5   7   8      171.59      179.41     12.91 o 
  -4   7   8      875.39      891.85     21.78 o 
  -3   7   8       15.10       14.38      5.05 o 
  -2   7   8     1078.50      994.56     18.62 o 
  -1   7   8      171.49      150.70      8.44 o 
   0   7   8      826.41      847.90     15.21 o 
   1   7   8        3.25       -0.68      5.08 o 
   2   7   8      184.34      189.08      9.95 o 
   3   7   8       44.90       49.68      4.69 o 
   4   7   8      426.29      434.96     14.35 o 
   5   7   8        7.04        2.71      7.83 o 
   6   7   8      137.76      130.42     12.31 o 
   7   7   8        0.91       -5.86     10.54 o 
   8   7   8       13.82       21.22      8.67 o 
 -13   8   8        2.34        5.22     10.08 o 
 -12   8   8       98.60       84.33     14.02 o 
 -11   8   8        4.34       -8.68      8.68 o 
 -10   8   8      109.01      147.88     15.94 o 
  -9   8   8        1.65        1.09      7.90 o 
  -8   8   8       29.45       32.76     10.17 o 
  -7   8   8      287.04      278.04     14.58 o 
  -6   8   8        2.52        4.12      7.47 o 
  -5   8   8      941.80      878.20     19.03 o 
  -4   8   8        5.32       10.48      8.28 o 
  -3   8   8      429.51      448.04     11.04 o 
  -2   8   8       25.93       23.44      5.62 o 
  -1   8   8      765.21      850.79     14.82 o 
   0   8   8       49.10       56.00      5.90 o 
   1   8   8      976.52     1076.74     14.38 o 
   2   8   8       50.63       43.18      4.27 o 
   3   8   8      298.58      280.29     12.00 o 
   4   8   8        0.23        3.32     10.26 o 
   5   8   8      244.70      290.19     22.17 o 
   6   8   8        7.22        8.99      7.73 o 
   7   8   8       57.00       60.34     13.28 o 
   8   8   8        6.80       21.79     10.03 o 
 -12   9   8       26.23       17.82      8.83 o 
 -11   9   8      396.32      415.20     25.61 o 
 -10   9   8        0.60       -8.38      9.01 o 
  -9   9   8      101.61      113.98     13.38 o 
  -8   9   8      138.60      118.19     14.87 o 
  -7   9   8      116.08      130.15     12.75 o 
  -6   9   8        1.79        6.01      7.30 o 
  -5   9   8     1022.46      988.76     22.42 o 
  -4   9   8       84.65       89.80      6.00 o 
  -3   9   8       17.93       12.44      5.38 o 
  -2   9   8      103.32      122.49      9.11 o 
  -1   9   8       59.58       53.97      6.84 o 
   0   9   8      588.52      635.56     14.35 o 
   1   9   8        3.93       12.41      5.56 o 
   2   9   8      420.55      444.23     11.32 o 
   3   9   8       69.13       78.48      4.85 o 
   4   9   8      156.21      177.07     25.76 o 
   5   9   8        4.72        5.64      7.50 o 
   6   9   8       96.60       87.57     10.60 o 
   7   9   8       32.80       31.97     12.49 o 
   8   9   8       13.44       16.23     10.54 o 
 -12  10   8       12.86       19.91     10.67 o 
 -11  10   8        7.68       13.54      7.85 o 
 -10  10   8        0.82       -0.57      8.83 o 
  -9  10   8       26.89       29.63      9.00 o 
  -8  10   8       83.01       63.29     10.29 o 
  -7  10   8       65.89       70.50     15.76 o 
  -6  10   8       82.92       73.44     15.28 o 
  -5  10   8        4.99        7.43      4.84 o 
  -4  10   8      335.96      351.65      9.04 o 
  -3  10   8       30.07       29.35      5.67 o 
  -2  10   8       27.40       29.41      4.89 o 
  -1  10   8      127.43      171.28     10.03 o 
   0  10   8      140.31      118.13     10.08 o 
   1  10   8      252.45      273.59      7.61 o 
   2  10   8        7.17       -1.96      4.30 o 
   3  10   8      184.27      156.00     11.97 o 
   4  10   8        5.40       19.82      8.63 o 
   5  10   8       14.11       32.08      8.57 o 
   6  10   8       30.42       34.14     12.01 o 
   7  10   8       15.90        6.22     13.10 o 
   8  10   8       18.23       23.14     10.33 o 
 -12  11   8        0.38        8.91      7.67 o 
 -11  11   8      320.52      391.28     20.67 o 
 -10  11   8        1.20        4.15      9.64 o 
  -9  11   8      278.99      291.96     17.04 o 
  -8  11   8       61.52       43.41     12.59 o 
  -7  11   8      546.16      548.80     16.59 o 
  -6  11   8      199.26      208.46     12.78 o 
  -5  11   8     1099.29     1129.54     16.46 o 
  -4  11   8      361.76      354.85      8.17 o 
  -3  11   8     1099.38     1105.81     17.57 o 
  -2  11   8      700.97      750.40     15.47 o 
  -1  11   8      823.98      839.12     14.57 o 
   0  11   8      673.66      801.65     16.89 o 
   1  11   8      622.87      633.93     13.76 o 
   2  11   8      796.96      809.38     19.69 o 
   3  11   8        0.11        5.44      3.41 o 
   4  11   8      379.12      444.14     19.04 o 
   5  11   8        2.49       11.14     13.83 o 
   6  11   8      118.96      135.89     18.45 o 
   7  11   8       14.62       24.20     13.88 o 
 -11  12   8       27.03       -0.99      9.20 o 
 -10  12   8       10.18       15.79     12.15 o 
  -9  12   8       37.42       44.61     11.08 o 
  -8  12   8      101.92      122.49     14.27 o 
  -7  12   8        0.17       -0.82      8.33 o 
  -6  12   8      160.38      157.52     13.86 o 
  -5  12   8       97.05       84.96      7.15 o 
  -4  12   8       18.56       23.76      4.22 o 
  -3  12   8      226.45      228.11     10.84 o 
  -2  12   8       33.11       38.64      6.47 o 
  -1  12   8      228.56      281.97     11.43 o 
   0  12   8       44.18       52.46      6.93 o 
   1  12   8       28.87       21.20      6.13 o 
   2  12   8        1.28        2.15      7.42 o 
   3  12   8        3.57        7.59      3.71 o 
   4  12   8        6.05        0.62      9.14 o 
   5  12   8       33.10       53.45     15.19 o 
   6  12   8        1.46        7.20     12.81 o 
   7  12   8       10.63       12.94     13.62 o 
 -11  13   8       74.99       86.48     20.10 o 
 -10  13   8        6.13       22.46     12.62 o 
  -9  13   8      138.07      175.69     16.78 o 
  -8  13   8        2.86        1.13      9.28 o 
  -7  13   8      219.45      217.63     17.80 o 
  -6  13   8      274.59      273.10     18.17 o 
  -5  13   8      543.77      591.83     19.97 o 
  -4  13   8      646.71      674.81     14.17 o 
  -3  13   8      605.42      583.68     11.88 o 
  -2  13   8      820.05      897.95     17.33 o 
  -1  13   8      303.53      299.11     13.05 o 
   0  13   8      967.00     1066.76     18.21 o 
   1  13   8      109.70      116.63      7.34 o 
   2  13   8      879.40      839.90     48.22 o 
   3  13   8       18.93       12.40      6.49 o 
   4  13   8      374.34      453.97     24.89 o 
   5  13   8        1.15       14.72     11.39 o 
   6  13   8       53.07       57.92     19.12 o 
   7  13   8       16.26       13.83     11.56 o 
 -11  14   8       17.79       18.11      9.70 o 
 -10  14   8        2.93       16.81     10.30 o 
  -9  14   8        1.77        0.01      8.75 o 
  -8  14   8        5.56        9.75     10.61 o 
  -7  14   8       68.23       63.23     11.29 o 
  -6  14   8        3.04        8.53      4.29 o 
  -5  14   8       12.52       17.71      5.97 o 
  -4  14   8        2.31       -6.05      6.05 o 
  -3  14   8        2.95        5.48      5.67 o 
  -2  14   8       18.57       17.72      6.56 o 
  -1  14   8      120.79       86.05      8.51 o 
   0  14   8        7.89       14.85      6.50 o 
   1  14   8        0.10       -0.44      5.93 o 
   2  14   8        1.25        3.74      4.91 o 
   3  14   8       44.64       32.55      9.81 o 
   4  14   8        9.46       21.07     12.12 o 
   5  14   8        2.39       12.96     16.32 o 
   6  14   8        1.46       10.72     13.63 o 
 -10  15   8        1.98       18.20      9.86 o 
  -9  15   8      182.32      218.75     17.03 o 
  -8  15   8       62.73       70.85     13.14 o 
  -7  15   8      162.42      178.30     15.82 o 
  -6  15   8       36.79       50.28      6.04 o 
  -5  15   8      620.95      671.62     24.91 o 
  -4  15   8      295.42      310.19     10.74 o 
  -3  15   8       62.33       64.95      7.52 o 
  -2  15   8      292.57      359.33     12.00 o 
  -1  15   8       99.07       80.48     11.08 o 
   0  15   8      180.85      231.93     10.29 o 
   1  15   8       81.40       75.75      8.26 o 
   2  15   8      231.04      222.24     21.60 o 
   3  15   8       55.17       88.26     17.08 o 
   4  15   8       90.89      112.72     15.67 o 
   5  15   8        0.07        4.14     12.03 o 
   6  15   8      127.19      130.83     39.91 o 
 -10  16   8       28.78       34.25     18.49 o 
  -9  16   8       11.32       27.56     15.07 o 
  -8  16   8        8.08       16.78     12.17 o 
  -7  16   8        0.49        3.61      9.04 o 
  -6  16   8       10.29       10.82      9.14 o 
  -5  16   8        0.17       -0.60      5.29 o 
  -4  16   8       10.93        9.39      6.14 o 
  -3  16   8       27.25       33.17     10.02 o 
  -2  16   8       25.42       45.45      7.49 o 
  -1  16   8        0.75       -0.35      5.15 o 
   0  16   8       20.77       12.56      8.15 o 
   1  16   8       49.23       21.75      7.50 o 
   2  16   8        6.02        1.89      8.08 o 
   3  16   8       18.15       -3.32     12.84 o 
   4  16   8        3.40        9.63     20.09 o 
   5  16   8        8.10      -16.44     16.59 o 
  -9  17   8      206.63      241.47     19.62 o 
  -8  17   8       33.64       41.79     15.97 o 
  -7  17   8       60.76       71.26     16.68 o 
  -6  17   8       25.41       49.04     12.97 o 
  -5  17   8       84.90       85.42      8.72 o 
  -4  17   8       71.24       78.19      9.56 o 
  -3  17   8        6.32        7.95      6.69 o 
  -2  17   8      464.59      498.65     19.37 o 
  -1  17   8       45.76       42.95      6.66 o 
   0  17   8      338.03      417.59     14.96 o 
   1  17   8        0.10        1.48      5.14 o 
   2  17   8      134.16      131.02     14.21 o 
   3  17   8        9.18        2.01     12.26 o 
   4  17   8       33.55       25.05     20.96 o 
   5  17   8       22.82       36.17     17.30 o 
  -8  18   8       27.48       26.62     11.99 o 
  -7  18   8       49.71       43.12     12.31 o 
  -6  18   8        6.93        5.73     10.26 o 
  -5  18   8        1.15       -5.16      5.22 o 
  -4  18   8       31.11       30.39      6.48 o 
  -3  18   8       87.27       62.56     12.52 o 
  -2  18   8        0.21       -0.33      7.00 o 
  -1  18   8       25.35       24.23      9.75 o 
   0  18   8       11.66       14.20      7.67 o 
   1  18   8       16.91        2.28      7.36 o 
   2  18   8       15.94       10.14     19.93 o 
   3  18   8       22.50       47.86     25.59 o 
   4  18   8        1.06        9.58     15.01 o 
  -7  19   8      117.15      158.72     18.22 o 
  -6  19   8       25.83       43.55     14.14 o 
  -5  19   8      190.76      207.49     36.38 o 
  -4  19   8       95.06       87.86     23.62 o 
  -3  19   8       27.85       20.43      6.57 o 
  -2  19   8       80.93       47.76     14.92 o 
  -1  19   8        0.38       -5.43      9.36 o 
   0  19   8       45.53       43.27      8.05 o 
   1  19   8        0.59       -2.68      6.12 o 
   2  19   8       32.37       51.91     20.08 o 
   3  19   8        0.70      -26.54     42.54 o 
  -6  20   8       97.21       64.59     20.24 o 
  -5  20   8       42.17       36.47     13.23 o 
  -4  20   8       68.09       47.24     12.62 o 
  -3  20   8      105.14       79.74     22.54 o 
  -2  20   8        0.33       -0.36      8.78 o 
  -1  20   8       78.51       94.34     12.42 o 
   0  20   8        2.91       -5.80     10.81 o 
   1  20   8       29.05       17.92      9.93 o 
   2  20   8        0.11      -18.94     18.94 o 
  -5  21   8       46.78       22.81     25.51 o 
  -4  21   8       21.27       10.05     10.56 o 
  -3  21   8       92.89       76.50     17.54 o 
  -2  21   8        9.87       14.52     12.19 o 
  -1  21   8       89.90      118.37     15.48 o 
   0  21   8       26.35       50.23     19.34 o 
 -13   1   9       51.52       34.55     17.38 o 
 -12   1   9        1.07        2.94     19.67 o 
 -11   1   9      586.17      658.14     46.05 o 
 -10   1   9       31.77       33.34     22.45 o 
  -9   1   9      781.57      855.41     45.57 o 
  -8   1   9       40.98       35.53      3.53 o 
  -7   1   9      376.68      427.82     27.22 o 
  -6   1   9        3.59        8.19      2.84 o 
  -5   1   9     2062.77     2010.37     38.59 o 
  -4   1   9      609.20      596.48     15.26 o 
  -3   1   9      444.30      442.17     12.98 o 
  -2   1   9      963.64      889.99     18.76 o 
  -1   1   9       38.75       31.67      4.57 o 
   0   1   9     1257.45     1269.29     16.22 o 
   1   1   9      110.95      118.69      6.93 o 
   2   1   9      147.61      140.21      6.37 o 
   3   1   9       87.67      125.45      5.95 o 
   4   1   9      231.74      204.08      9.73 o 
   5   1   9      132.37      134.93      8.96 o 
   6   1   9       79.23       47.85      5.81 o 
 -13   2   9        2.42        6.42     13.21 o 
 -12   2   9       88.46       76.62     16.77 o 
 -11   2   9       23.24        4.14     13.72 o 
 -10   2   9       27.19       24.92      7.59 o 
  -9   2   9        0.57       -0.45      5.84 o 
  -8   2   9        2.84       -4.44      8.06 o 
  -7   2   9      330.95      344.28     17.20 o 
  -6   2   9      380.62      436.59     21.21 o 
  -5   2   9      456.70      417.89     10.12 o 
  -4   2   9       96.45       90.86      4.65 o 
  -3   2   9      115.03      117.81      5.28 o 
  -2   2   9      113.69      108.19      5.68 o 
  -1   2   9       40.98       34.63      4.53 o 
   0   2   9        9.90        7.31      4.29 o 
   1   2   9       10.04        6.63      4.64 o 
   2   2   9      291.61      282.36     10.73 o 
   3   2   9       71.14       75.55      8.00 o 
   4   2   9       32.46       25.81      4.83 o 
   5   2   9        5.57        0.02      3.26 o 
   6   2   9        1.03        1.29      3.48 o 
   7   2   9        3.12        1.15      8.83 o 
 -13   3   9       59.48       45.89     27.14 o 
 -12   3   9        4.77       -6.62     14.08 o 
 -11   3   9      179.35      153.57     31.16 o 
 -10   3   9       15.27       12.68      6.35 o 
  -9   3   9      751.25      818.33     29.74 o 
  -8   3   9      323.72      310.64     20.87 o 
  -7   3   9      118.98      111.81     15.63 o 
  -6   3   9      210.62      217.22     15.34 o 
  -5   3   9      633.07      670.67     18.25 o 
  -4   3   9      933.01      884.22     21.84 o 
  -3   3   9       76.53       87.76      6.08 o 
  -2   3   9     1087.20     1079.46     14.86 o 
  -1   3   9      306.50      304.83     10.67 o 
   0   3   9     1305.32     1342.25     16.24 o 
   1   3   9        0.47       -0.50      4.22 o 
   2   3   9      480.37      473.06      8.78 o 
   3   3   9       20.63       29.80      4.29 o 
   4   3   9      662.39      601.70     33.67 o 
   5   3   9        8.21       18.35      4.52 o 
   6   3   9      247.79      174.57     40.97 o 
   7   3   9       24.32        9.96      7.79 o 
 -13   4   9        9.80        0.72     11.56 o 
 -12   4   9        1.17        5.98     11.45 o 
 -11   4   9       24.14       15.62      9.50 o 
 -10   4   9      104.21      100.22      8.63 o 
  -9   4   9        5.68       -5.00     10.30 o 
  -8   4   9      116.28      155.83     21.23 o 
  -7   4   9      300.43      281.39     17.19 o 
  -6   4   9      991.95     1019.29     33.33 o 
  -5   4   9       11.16        4.16     12.40 o 
  -4   4   9      405.15      394.29     14.27 o 
  -3   4   9       62.44       61.56      5.33 o 
  -2   4   9      150.97      150.17      9.47 o 
  -1   4   9      432.07      405.08     12.28 o 
   0   4   9      478.47      405.68      8.34 o 
   1   4   9      191.47      193.15      6.83 o 
   2   4   9      134.77      164.96     22.43 o 
   3   4   9      225.58      216.32     10.10 o 
   4   4   9        1.20        2.43      2.93 o 
   5   4   9       34.17       27.28      6.03 o 
   6   4   9       31.47       12.93      8.10 o 
   7   4   9        1.94        0.95      7.22 o 
   8   4   9        0.87      -22.29     39.71 o 
 -13   5   9      109.87      144.34     18.94 o 
 -12   5   9        0.60        7.91     12.60 o 
 -11   5   9      344.48      316.34     35.09 o 
 -10   5   9      462.74      426.31     32.72 o 
  -9   5   9      301.38      263.38     17.88 o 
  -8   5   9      659.65      592.58     26.26 o 
  -7   5   9     1012.32      976.33     37.53 o 
  -6   5   9     1632.40     1669.83     39.67 o 
  -5   5   9      431.67      478.52     16.49 o 
  -4   5   9      651.55      655.24     19.91 o 
  -3   5   9        1.70        4.84      8.34 o 
  -2   5   9     1007.81     1069.69     18.14 o 
  -1   5   9      197.55      192.00      7.41 o 
   0   5   9      339.95      364.69      9.61 o 
   1   5   9     1297.57     1230.41     24.00 o 
   2   5   9      239.89      286.12      9.32 o 
   3   5   9      108.00       97.05      8.75 o 
   4   5   9       63.22       63.52      6.01 o 
   5   5   9        0.23       -1.61      5.99 o 
   6   5   9       30.64       23.39      7.03 o 
   7   5   9        0.23        2.84      6.53 o 
   8   5   9       14.45       20.72     14.16 o 
 -13   6   9        2.84       -3.28     15.17 o 
 -12   6   9       69.42       79.26     20.21 o 
 -11   6   9        6.84        9.58      7.07 o 
 -10   6   9       57.92       38.61     13.19 o 
  -9   6   9       79.93       72.24     11.65 o 
  -8   6   9       10.83        6.07      9.83 o 
  -7   6   9      140.74      123.30     12.71 o 
  -6   6   9       20.76       10.28      9.94 o 
  -5   6   9     1013.14     1026.07     29.65 o 
  -4   6   9       27.31       21.97     10.51 o 
  -3   6   9      702.76      675.82     19.64 o 
  -2   6   9      125.55      141.00      8.64 o 
  -1   6   9      205.20      180.24      7.10 o 
   0   6   9       20.93       30.65      5.29 o 
   1   6   9      431.47      440.23     11.54 o 
   2   6   9      150.66      153.76      9.67 o 
   3   6   9      267.06      253.59      9.66 o 
   4   6   9        6.69        6.91      4.60 o 
   5   6   9       72.46       29.14     11.90 o 
   6   6   9        0.44        0.35      6.82 o 
   7   6   9        3.37       -1.61     10.36 o 
   8   6   9        2.64      -10.99     17.02 o 
 -12   7   9        2.05        8.47      8.83 o 
 -11   7   9      221.46      266.43     23.27 o 
 -10   7   9        4.29        0.45      9.09 o 
  -9   7   9      213.52      258.70     17.06 o 
  -8   7   9       20.27       13.14      9.97 o 
  -7   7   9       50.73       21.54     16.23 o 
  -6   7   9     1209.51     1282.80     27.82 o 
  -5   7   9      182.70      212.04     14.47 o 
  -4   7   9      402.57      398.20     16.93 o 
  -3   7   9      156.92      155.87      6.50 o 
  -2   7   9       75.32       62.71      6.23 o 
  -1   7   9        6.90        4.75      5.63 o 
   0   7   9      128.94      134.32      8.98 o 
   1   7   9       50.09       47.31      7.99 o 
   2   7   9      401.43      437.84     13.00 o 
   3   7   9        8.30        2.72      3.97 o 
   4   7   9      138.48      163.09     10.65 o 
   5   7   9        0.28       -8.27      8.27 o 
   6   7   9        7.25        9.74      6.83 o 
   7   7   9       25.42       37.72     10.01 o 
 -12   8   9       44.72       36.59     11.67 o 
 -11   8   9       78.66       65.54     11.66 o 
 -10   8   9      293.65      327.47     19.50 o 
  -9   8   9       14.38       22.35     12.19 o 
  -8   8   9      242.05      240.61     19.90 o 
  -7   8   9       66.34       54.39      9.59 o 
  -6   8   9      492.75      469.10     20.84 o 
  -5   8   9        2.25       -3.68     11.13 o 
  -4   8   9       51.22       56.22     10.45 o 
  -3   8   9       13.04       13.75      4.71 o 
  -2   8   9       43.70       51.12      5.73 o 
  -1   8   9      533.36      550.94     13.21 o 
   0   8   9       42.87       51.06      7.21 o 
   1   8   9      388.37      419.32     10.83 o 
   2   8   9        0.34       -0.84      4.17 o 
   3   8   9       47.93       49.56      4.91 o 
   4   8   9        6.86       15.64     10.73 o 
   5   8   9      155.82      144.14     15.64 o 
   6   8   9       34.20       56.00     10.73 o 
   7   8   9       19.51        5.28     10.69 o 
 -12   9   9        3.60       17.21      9.40 o 
 -11   9   9       29.91       32.52     12.29 o 
 -10   9   9       13.73       22.71     12.46 o 
  -9   9   9       90.80       98.75     14.37 o 
  -8   9   9       31.95       24.38     11.23 o 
  -7   9   9      108.41      100.14     11.68 o 
  -6   9   9        8.53       11.17      8.31 o 
  -5   9   9      327.01      364.20     17.18 o 
  -4   9   9      118.45      133.07      7.16 o 
  -3   9   9       19.12       18.34      4.30 o 
  -2   9   9      511.94      579.54     14.70 o 
  -1   9   9      112.67       95.33      6.92 o 
   0   9   9      262.48      280.82     10.09 o 
   1   9   9       36.77       43.21      5.08 o 
   2   9   9      294.30      284.33     10.76 o 
   3   9   9       43.59       46.29      6.66 o 
   4   9   9       59.21       72.13     12.09 o 
   5   9   9       37.77       41.02     10.64 o 
   6   9   9       27.81       25.91      9.66 o 
   7   9   9       12.78       16.26     11.37 o 
 -12  10   9       52.04       42.13      8.87 o 
 -11  10   9        0.76       13.79     12.14 o 
 -10  10   9      651.99      755.12     27.11 o 
  -9  10   9        8.30       16.33      9.94 o 
  -8  10   9      290.22      301.95     20.26 o 
  -7  10   9      175.38      172.52     17.36 o 
  -6  10   9      632.18      595.36     20.96 o 
  -5  10   9      400.61      430.89     15.14 o 
  -4  10   9     1386.16     1479.74     24.44 o 
  -3  10   9      811.70      852.70     18.80 o 
  -2  10   9      423.01      411.10     11.61 o 
  -1  10   9      157.41      204.43      8.18 o 
   0  10   9      165.74      146.42      7.47 o 
   1  10   9      559.53      603.18     13.34 o 
   2  10   9        0.66        1.81      4.31 o 
   3  10   9      302.92      343.53     18.94 o 
   4  10   9        0.28       -2.34     11.02 o 
   5  10   9      115.63      109.43     11.38 o 
   6  10   9       70.68      102.95     11.50 o 
   7  10   9        0.71       14.30     15.68 o 
 -11  11   9        3.10        4.55     10.55 o 
 -10  11   9        3.98       -2.35     12.42 o 
  -9  11   9       49.07       46.60     13.02 o 
  -8  11   9       14.15       -0.43      8.06 o 
  -7  11   9       91.49      110.09     11.44 o 
  -6  11   9        0.86        1.59     10.06 o 
  -5  11   9       15.21       11.99      3.93 o 
  -4  11   9       63.83       72.14      7.39 o 
  -3  11   9      106.44       98.65      7.94 o 
  -2  11   9      291.03      294.79     13.36 o 
  -1  11   9        1.72        7.06      6.13 o 
   0  11   9       68.92       78.27      8.95 o 
   1  11   9       27.21       21.40      5.03 o 
   2  11   9       20.14       15.78      5.15 o 
   3  11   9       35.81       21.40      5.38 o 
   4  11   9       30.29       38.44     12.53 o 
   5  11   9        3.88      -10.69     10.69 o 
   6  11   9        5.94       -6.26     12.02 o 
 -11  12   9        3.56        3.95     12.32 o 
 -10  12   9      215.32      295.51     18.92 o 
  -9  12   9        0.98       10.31     10.34 o 
  -8  12   9      146.86      195.98     19.46 o 
  -7  12   9      104.00      127.17     14.59 o 
  -6  12   9      910.38      901.03     21.86 o 
  -5  12   9      483.29      478.23     24.22 o 
  -4  12   9      278.97      284.06     10.35 o 
  -3  12   9      150.00      169.70     10.67 o 
  -2  12   9      271.17      265.22     10.96 o 
  -1  12   9      727.02      816.54     14.44 o 
   0  12   9       26.57       31.15      5.89 o 
   1  12   9      584.58      602.27     19.34 o 
   2  12   9       20.24       23.06      5.90 o 
   3  12   9      141.34      153.47     34.89 o 
   4  12   9       11.65       17.88     11.59 o 
   5  12   9       86.50       98.82     16.90 o 
   6  12   9       10.34        0.58     13.31 o 
 -10  13   9        3.72       -1.85     12.14 o 
  -9  13   9        4.59       12.49     13.78 o 
  -8  13   9       70.95       80.44     14.23 o 
  -7  13   9        7.13       21.47     11.40 o 
  -6  13   9        9.74       24.16     10.97 o 
  -5  13   9        8.77       10.66      4.45 o 
  -4  13   9        6.87        4.64      5.29 o 
  -3  13   9      159.19      158.17      7.92 o 
  -2  13   9      465.95      469.88     14.16 o 
  -1  13   9       51.78       49.44     10.03 o 
   0  13   9        5.58        9.00      6.75 o 
   1  13   9       45.10       41.47      7.16 o 
   2  13   9       22.55       21.20      5.39 o 
   3  13   9        2.56       -5.58     10.47 o 
   4  13   9        4.39       15.24     15.72 o 
   5  13   9        6.04       -7.23     12.58 o 
   6  13   9        1.40       -0.94     11.31 o 
 -10  14   9       85.06       81.28     13.92 o 
  -9  14   9       23.52       27.68     11.51 o 
  -8  14   9      222.45      232.90     20.32 o 
  -7  14   9      190.39      277.86     27.90 o 
  -6  14   9      279.32      259.75     20.50 o 
  -5  14   9      347.62      338.45     19.89 o 
  -4  14   9      339.59      368.06     16.94 o 
  -3  14   9     1019.87     1071.38     29.05 o 
  -2  14   9       93.78       97.73      9.24 o 
  -1  14   9      986.17     1127.34     21.96 o 
   0  14   9       89.07       97.87      7.57 o 
   1  14   9      547.28      544.75     22.50 o 
   2  14   9        5.22        2.12      4.87 o 
   3  14   9      225.13      287.32     18.73 o 
   4  14   9        2.68       15.81     15.58 o 
   5  14   9      108.32      129.66     42.42 o 
  -9  15   9        1.11        2.23     10.73 o 
  -8  15   9       21.82       10.48      9.56 o 
  -7  15   9        3.38       -3.38      9.19 o 
  -6  15   9       21.06       21.85     11.26 o 
  -5  15   9        3.47        0.17      5.26 o 
  -4  15   9       66.41       58.26      8.38 o 
  -3  15   9       37.72       33.64      6.34 o 
  -2  15   9       40.49       30.85     10.08 o 
  -1  15   9        6.16        7.12      5.21 o 
   0  15   9        7.18        0.79      4.82 o 
   1  15   9       12.38        3.03      4.13 o 
   2  15   9        4.36        6.70     10.92 o 
   3  15   9       37.25       36.47     17.72 o 
   4  15   9       11.82       20.68     14.56 o 
   5  15   9        1.61       -9.72     12.10 o 
  -9  16   9       12.38       27.54     14.22 o 
  -8  16   9      126.13      132.08     17.01 o 
  -7  16   9       80.13      114.62     14.30 o 
  -6  16   9      116.40      126.01     14.15 o 
  -5  16   9       84.17      108.72     16.34 o 
  -4  16   9       73.44       79.39      9.78 o 
  -3  16   9      107.73      124.39     10.47 o 
  -2  16   9       39.11       32.84      8.48 o 
  -1  16   9      205.12      247.99     12.23 o 
   0  16   9       47.96       38.12     10.98 o 
   1  16   9      128.44      139.65     11.97 o 
   2  16   9        6.09       15.45     15.86 o 
   3  16   9       21.68       53.48     26.79 o 
   4  16   9        3.43       31.16     22.03 o 
  -8  17   9        1.73        3.04     10.65 o 
  -7  17   9        7.64        9.35     10.66 o 
  -6  17   9        2.80      -10.31     10.31 o 
  -5  17   9       20.32       41.83     20.98 o 
  -4  17   9        9.30        8.32      7.69 o 
  -3  17   9        0.10        5.97      5.95 o 
  -2  17   9       46.51       34.13      8.65 o 
  -1  17   9       25.15       14.22      8.66 o 
   0  17   9      133.76      112.84     11.18 o 
   1  17   9       13.05        7.07     12.69 o 
   2  17   9       46.07       38.54     28.15 o 
   3  17   9        1.10       -4.98     14.01 o 
  -7  18   9       24.89       30.62     15.84 o 
  -6  18   9       22.51       24.56     13.07 o 
  -5  18   9       95.04      128.18     16.36 o 
  -4  18   9        1.40        3.65      6.62 o 
  -3  18   9       54.38       47.33      9.67 o 
  -2  18   9       22.67       23.97     11.32 o 
  -1  18   9       67.13       70.02     10.93 o 
   0  18   9        6.72        0.21      5.67 o 
   1  18   9       54.05       50.61      8.12 o 
   2  18   9        3.23       15.90     39.83 o 
  -6  19   9      108.52      142.57     17.89 o 
  -5  19   9       44.88       57.37     15.31 o 
  -4  19   9       24.21       24.43     13.51 o 
  -3  19   9       49.26       32.50     12.10 o 
  -2  19   9       14.57       25.49     13.59 o 
  -1  19   9        1.99       -0.88      6.67 o 
   0  19   9        0.41        7.79     11.23 o 
   1  19   9       22.28       18.42     17.51 o 
  -4  20   9       74.20       63.80     23.39 o 
  -3  20   9       13.16       18.17     10.83 o 
  -2  20   9       54.43       62.63     12.41 o 
  -1  20   9        8.73       21.22     13.14 o 
 -13   0  10        6.13       -1.71     30.45 o 
 -12   0  10      154.74      146.80     48.61 o 
 -11   0  10        3.26       -9.28     31.86 o 
 -10   0  10      606.16      707.05     68.43 o 
  -9   0  10        1.38      -12.54     30.05 o 
  -8   0  10      215.21      217.04     44.30 o 
  -7   0  10      112.97       64.57     12.32 o 
  -6   0  10      408.56      348.48     27.59 o 
  -5   0  10      877.29      810.44     58.65 o 
  -4   0  10      166.14      146.57     10.97 o 
  -3   0  10     1228.08     1208.70     46.99 o 
  -2   0  10      110.84      100.89      8.20 o 
  -1   0  10     1489.89     1507.62     34.35 o 
   0   0  10        4.30       31.01      7.39 o 
   1   0  10     1795.24     1779.79     33.52 o 
   2   0  10      727.52      693.60     22.87 o 
   3   0  10      291.16      263.93     22.71 o 
   4   0  10       94.60       83.20     48.54 o 
   5   0  10      214.17      122.80     23.76 o 
 -12   1  10       11.83       16.78     14.70 o 
 -11   1  10       40.02       39.50     15.73 o 
 -10   1  10        3.35        2.82     12.36 o 
  -9   1  10       28.64       39.70     22.20 o 
  -8   1  10       12.76        9.59      5.90 o 
  -7   1  10       48.01       38.40      8.52 o 
  -6   1  10        1.99        1.44      2.80 o 
  -5   1  10        2.59       -3.54      4.48 o 
  -4   1  10       50.85       45.27      5.41 o 
  -3   1  10       53.42       39.66      6.49 o 
  -2   1  10       14.39       20.59      5.35 o 
  -1   1  10       12.98        8.58      6.75 o 
   0   1  10        4.29        9.11      5.37 o 
   1   1  10       15.10       11.88      5.75 o 
   2   1  10       21.25       27.23      9.44 o 
   3   1  10        0.68       12.00     13.37 o 
   4   1  10       96.20       56.37     14.96 o 
   5   1  10        4.08        3.87      4.77 o 
   6   1  10        0.12       -3.91      9.58 o 
 -12   2  10       76.14       63.26     29.83 o 
 -11   2  10        0.33       11.08     23.50 o 
 -10   2  10      467.27      512.95     44.57 o 
  -9   2  10       32.65       18.22      6.73 o 
  -8   2  10      139.75      135.01     16.64 o 
  -7   2  10      160.09      146.35     14.87 o 
  -6   2  10      701.64      646.33     26.17 o 
  -5   2  10      677.75      654.16     20.55 o 
  -4   2  10      203.19      193.86      7.29 o 
  -3   2  10      691.85      678.95     17.38 o 
  -2   2  10       19.08       16.61      5.27 o 
  -1   2  10      624.63      610.02     12.83 o 
   0   2  10       73.76       71.53      6.41 o 
   1   2  10     1274.67     1281.86     19.19 o 
   2   2  10      541.07      562.05     13.19 o 
   3   2  10       64.51       58.57      5.85 o 
   4   2  10       49.38       59.11     10.98 o 
   5   2  10       71.05       37.63      9.00 o 
   6   2  10        4.91        1.39      7.14 o 
 -12   3  10        0.25       -3.05     12.97 o 
 -11   3  10      108.90       96.36     18.80 o 
 -10   3  10       13.93        5.69      4.77 o 
  -9   3  10      220.65      271.98     17.42 o 
  -8   3  10      160.02      112.28     15.32 o 
  -7   3  10       41.84       40.99     14.31 o 
  -6   3  10        9.14       -1.79      7.79 o 
  -5   3  10       58.70       38.38      7.99 o 
  -4   3  10      304.77      289.29      9.73 o 
  -3   3  10      343.28      318.68     14.33 o 
  -2   3  10       10.23        8.72      5.57 o 
  -1   3  10      168.92      152.48      7.62 o 
   0   3  10        0.54        5.19      6.37 o 
   1   3  10        1.80        6.51      5.23 o 
   2   3  10       67.21       73.31     14.68 o 
   3   3  10       78.95       68.18      6.88 o 
   4   3  10        0.53        4.57      4.30 o 
   5   3  10        7.50       -0.31      3.28 o 
   6   3  10        1.16       -1.48      6.37 o 
   7   3  10        3.06        5.88     17.71 o 
 -12   4  10      109.58      122.74     22.97 o 
 -11   4  10        2.18       -3.50     21.88 o 
 -10   4  10      402.11      469.74     27.88 o 
  -9   4  10      258.77      289.30     29.23 o 
  -8   4  10       38.25       44.73     15.01 o 
  -7   4  10        6.83       12.04      9.33 o 
  -6   4  10      881.45      906.15     30.13 o 
  -5   4  10      653.29      676.28     19.07 o 
  -4   4  10      171.81      175.58     10.96 o 
  -3   4  10      535.35      522.62     19.58 o 
  -2   4  10        8.12        7.96      5.02 o 
  -1   4  10      431.55      498.27     11.92 o 
   0   4  10       25.29       24.78      5.23 o 
   1   4  10      486.67      499.40     10.85 o 
   2   4  10       31.91       38.44      4.37 o 
   3   4  10       77.93       72.74      6.34 o 
   4   4  10       17.80       25.52      7.44 o 
   5   4  10      128.31      138.79     29.49 o 
   6   4  10      112.75       81.03     19.30 o 
   7   4  10       14.47        3.29      6.00 o 
 -12   5  10        6.07       16.90     16.28 o 
 -11   5  10      143.08      172.65     19.07 o 
 -10   5  10       10.86       20.75     11.69 o 
  -9   5  10       29.88       44.49     12.23 o 
  -8   5  10      499.42      454.72     25.51 o 
  -7   5  10       55.35       51.98     19.53 o 
  -6   5  10        5.97      -10.63     10.63 o 
  -5   5  10      337.03      297.49     17.44 o 
  -4   5  10      548.61      540.10     21.97 o 
  -3   5  10       88.08       94.79      9.04 o 
  -2   5  10      123.55      125.18      7.90 o 
  -1   5  10        4.39        6.02      4.50 o 
   0   5  10      356.96      328.64      9.06 o 
   1   5  10        1.88       -1.05      4.57 o 
   2   5  10       30.11       20.00      6.04 o 
   3   5  10       19.22       18.27      6.78 o 
   4   5  10       73.76       50.32     11.74 o 
   5   5  10       22.31       22.33      7.37 o 
   6   5  10       21.09       16.46      7.55 o 
   7   5  10        3.52        0.83      7.14 o 
 -12   6  10       53.91       56.89     17.71 o 
 -11   6  10       57.12       50.37     14.90 o 
 -10   6  10       28.32       18.93     14.34 o 
  -9   6  10      144.39      194.64     20.79 o 
  -8   6  10      122.91      134.45     14.53 o 
  -7   6  10      336.71      420.52     23.67 o 
  -6   6  10      489.84      533.69     24.95 o 
  -5   6  10      566.71      606.26     22.40 o 
  -4   6  10      362.19      373.64     17.45 o 
  -3   6  10       75.35       69.48      9.65 o 
  -2   6  10      233.70      225.63     12.48 o 
  -1   6  10      318.69      360.56     10.48 o 
   0   6  10      308.31      312.90     11.16 o 
   1   6  10       55.05       56.46      5.69 o 
   2   6  10      249.21      203.81      7.22 o 
   3   6  10       21.68       19.03      5.51 o 
   4   6  10       11.64       -3.93      6.51 o 
   5   6  10       42.26       20.77      8.86 o 
   6   6  10        0.46       -1.51      8.35 o 
   7   6  10       32.71       26.81     12.44 o 
 -12   7  10        1.55       -8.37     15.79 o 
 -11   7  10        5.45        2.83      7.35 o 
 -10   7  10        8.14        6.98     11.08 o 
  -9   7  10        1.74       -3.08     11.88 o 
  -8   7  10        1.79       12.51     17.04 o 
  -7   7  10      108.01      131.78     15.45 o 
  -6   7  10        5.22        5.33     10.22 o 
  -5   7  10       43.93       44.39     13.68 o 
  -4   7  10      216.89      221.89     18.46 o 
  -3   7  10      134.90      145.23     11.81 o 
  -2   7  10        3.69        8.82      4.93 o 
  -1   7  10       59.18       75.34      9.32 o 
   0   7  10      182.66      185.65      8.86 o 
   1   7  10       27.46       25.76      7.17 o 
   2   7  10        2.77        4.63      6.30 o 
   3   7  10        0.10        3.84      3.43 o 
   4   7  10       40.95       21.67      8.31 o 
   5   7  10       19.39       19.03      9.43 o 
   6   7  10       65.10       45.62      9.61 o 
 -12   8  10       48.79       38.46     14.96 o 
 -11   8  10        2.60        2.94     13.52 o 
 -10   8  10      276.70      260.13     18.36 o 
  -9   8  10      139.31      174.50     15.65 o 
  -8   8  10       90.78      106.38     12.14 o 
  -7   8  10        3.79       21.60     11.03 o 
  -6   8  10      195.63      194.79     17.39 o 
  -5   8  10       85.75       88.67     14.00 o 
  -4   8  10       53.14       63.99     11.13 o 
  -3   8  10      324.53      293.93     28.35 o 
  -2   8  10      222.57      224.09     11.63 o 
  -1   8  10       75.15       92.71      8.05 o 
   0   8  10        0.01        0.37      5.50 o 
   1   8  10      209.49      227.11      8.81 o 
   2   8  10        2.79       -3.04      7.43 o 
   3   8  10       42.51       43.37      8.40 o 
   4   8  10       10.20       12.80      8.63 o 
   5   8  10       16.53        5.38     13.27 o 
   6   8  10       20.86       21.54     10.13 o 
 -11   9  10      254.32      292.74     20.12 o 
 -10   9  10       19.63        0.91     14.31 o 
  -9   9  10      386.75      413.64     25.42 o 
  -8   9  10      151.00      182.30     19.02 o 
  -7   9  10      142.80      143.54     15.22 o 
  -6   9  10      366.83      412.73     19.18 o 
  -5   9  10      647.66      656.49     19.97 o 
  -4   9  10     1480.06     1590.48     32.23 o 
  -3   9  10        8.37        8.35      5.99 o 
  -2   9  10      336.99      337.22     15.44 o 
  -1   9  10      105.27       84.73      6.45 o 
   0   9  10      395.31      419.60     12.21 o 
   1   9  10        2.37       -3.93      5.67 o 
   2   9  10      124.70      107.22      7.46 o 
   3   9  10        0.13       16.94     13.29 o 
   4   9  10      139.74       97.74     31.93 o 
   5   9  10        1.95       13.91     10.88 o 
   6   9  10       46.44       39.42     15.92 o 
 -11  10  10       14.76       22.71     12.40 o 
 -10  10  10       31.22       46.25     14.88 o 
  -9  10  10       28.67       15.13     14.17 o 
  -8  10  10      137.71      121.56     16.08 o 
  -7  10  10       56.04       75.06     13.88 o 
  -6  10  10       17.27       15.30     10.92 o 
  -5  10  10      127.21      118.86     13.62 o 
  -4  10  10        3.38        9.16      4.93 o 
  -3  10  10      137.92      154.35     10.03 o 
  -2  10  10      107.08      113.83      7.91 o 
  -1  10  10      137.56      175.94      9.19 o 
   0  10  10        2.71       10.31      6.44 o 
   1  10  10       76.53      109.04      7.64 o 
   2  10  10        3.78        2.95      5.25 o 
   3  10  10      124.80      139.90     37.14 o 
   4  10  10        3.32        7.19      8.74 o 
   5  10  10       21.13       21.56      9.71 o 
   6  10  10        3.74       -0.93     12.01 o 
 -11  11  10      140.32      156.87     20.15 o 
 -10  11  10        3.05       -4.93     11.45 o 
  -9  11  10      320.57      330.34     19.53 o 
  -8  11  10       59.24       89.10     12.57 o 
  -7  11  10      449.35      488.96     22.58 o 
  -6  11  10      401.88      477.45     24.07 o 
  -5  11  10      400.95      417.02     17.72 o 
  -4  11  10      333.32      344.09     12.77 o 
  -3  11  10       30.41       39.31      5.41 o 
  -2  11  10      395.68      412.30     17.87 o 
  -1  11  10        8.76        2.75      5.69 o 
   0  11  10      350.41      376.04      9.75 o 
   1  11  10        0.52        0.14      5.50 o 
   2  11  10      128.03      114.97     12.83 o 
   3  11  10        5.90       13.39      8.51 o 
   4  11  10       44.68       28.14      9.58 o 
   5  11  10        2.34       -0.20      8.38 o 
 -10  12  10        0.73        5.55     11.22 o 
  -9  12  10        0.15       -5.05     10.52 o 
  -8  12  10        4.21        5.35      9.98 o 
  -7  12  10       42.58       50.23     12.23 o 
  -6  12  10        4.97        8.41      9.62 o 
  -5  12  10        7.01       -9.90      9.90 o 
  -4  12  10        2.01        2.72      5.09 o 
  -3  12  10       25.22       12.69      6.39 o 
  -2  12  10       34.01       33.12      7.29 o 
  -1  12  10       20.60       26.44      8.49 o 
   0  12  10        5.59       11.06      5.77 o 
   1  12  10        3.27        1.07      4.78 o 
   2  12  10        0.66        1.56      4.57 o 
   3  12  10        0.07       -3.03      9.90 o 
   4  12  10        3.99       16.78     12.43 o 
   5  12  10        0.58       -0.88     10.99 o 
 -10  13  10       20.05       39.92     17.69 o 
  -9  13  10      213.96      206.15     22.51 o 
  -8  13  10       70.80       83.15     15.67 o 
  -7  13  10      367.41      399.03     22.06 o 
  -6  13  10      426.91      538.87     26.32 o 
  -5  13  10      186.43      196.65     19.06 o 
  -4  13  10      268.67      276.87     16.27 o 
  -3  13  10       91.11       77.32      9.39 o 
  -2  13  10      464.25      505.62     14.52 o 
  -1  13  10       50.28       34.39      6.68 o 
   0  13  10      420.87      496.43     32.68 o 
   1  13  10        3.74        6.07      5.31 o 
   2  13  10      118.10      158.91     19.09 o 
   3  13  10        0.58        6.09     14.42 o 
   4  13  10       51.16       38.43     25.90 o 
  -9  14  10       19.40        5.09     13.02 o 
  -8  14  10        2.55       -4.64     15.67 o 
  -7  14  10        6.63       11.63     13.44 o 
  -6  14  10       32.52       56.48     12.58 o 
  -5  14  10        3.74       -1.73     10.03 o 
  -4  14  10        3.47        1.14      5.17 o 
  -3  14  10        2.10        9.91      5.56 o 
  -2  14  10        1.03        3.34      6.79 o 
  -1  14  10        0.11        0.49      5.61 o 
   0  14  10        0.00       -2.74      7.34 o 
   1  14  10       16.08        8.93      5.46 o 
   2  14  10        0.24       13.44      9.43 o 
   3  14  10        1.09       -3.89      9.45 o 
   4  14  10        0.81        6.10     10.22 o 
  -9  15  10       72.18      106.22     16.30 o 
  -8  15  10       47.53       64.67     12.73 o 
  -7  15  10       82.15       80.10     15.91 o 
  -6  15  10      128.92      173.47     19.83 o 
  -5  15  10      227.01      257.74     19.50 o 
  -4  15  10      310.22      321.69     19.57 o 
  -3  15  10       15.76       11.52      6.51 o 
  -2  15  10      232.19      266.25     16.15 o 
  -1  15  10        1.83        5.45      6.31 o 
   0  15  10      149.42      171.92     13.65 o 
   1  15  10        0.01        8.45      7.14 o 
   2  15  10       57.85       54.33     27.96 o 
   3  15  10       23.99       42.44     16.90 o 
  -8  16  10        1.45       10.85     16.52 o 
  -7  16  10        1.13        6.31     10.72 o 
  -6  16  10       12.59        9.42     10.59 o 
  -5  16  10        0.12        7.38     10.51 o 
  -4  16  10        1.13       -1.02      9.87 o 
  -3  16  10       16.12        0.34      7.75 o 
  -2  16  10       49.49       51.07      7.45 o 
  -1  16  10       17.24       10.98      8.70 o 
   0  16  10       10.20       17.19      7.18 o 
   1  16  10       15.54       13.35     12.64 o 
   2  16  10        1.49      -27.34     27.34 o 
  -7  17  10       51.02       44.90     13.53 o 
  -6  17  10      101.68      113.16     16.40 o 
  -5  17  10        2.87       -0.57      8.85 o 
  -4  17  10       12.27       23.57      9.98 o 
  -3  17  10       71.58       42.69     14.43 o 
  -2  17  10       48.44       60.74     11.48 o 
  -1  17  10        4.50       -1.37      9.02 o 
   0  17  10       70.63       58.08     12.10 o 
   1  17  10        0.27       17.36     17.17 o 
  -6  18  10       51.19       65.51     18.45 o 
  -5  18  10       21.69       32.59     14.97 o 
  -4  18  10       26.63       44.05     12.36 o 
  -3  18  10        2.26        5.60     10.00 o 
  -2  18  10       69.77       59.49     11.17 o 
  -1  18  10       30.14       31.14     10.67 o 
   0  18  10       14.20       -0.03     10.17 o 
  -3  19  10       17.19       24.94     12.86 o 
  -2  19  10       65.34      110.40     12.90 o 
 -12   1  11        2.59       13.56     26.66 o 
 -11   1  11      230.05      274.71     42.15 o 
 -10   1  11       96.80      145.04     35.03 o 
  -9   1  11      373.36      344.67     41.18 o 
  -8   1  11      458.88      461.59     28.30 o 
  -7   1  11      124.14       76.21     19.74 o 
  -6   1  11      917.46     1024.45     25.21 o 
  -5   1  11       97.32       84.27      6.49 o 
  -4   1  11      893.93      911.76     41.29 o 
  -3   1  11       49.76       46.87      6.39 o 
  -2   1  11      805.62      825.49     13.86 o 
  -1   1  11       32.59       59.70      5.87 o 
   0   1  11      491.23      496.82     11.08 o 
   1   1  11       16.49       30.44      7.41 o 
   2   1  11      240.97      221.04      8.85 o 
   3   1  11       38.71       41.75     10.03 o 
   4   1  11      110.35       64.88     12.29 o 
   5   1  11       39.79       30.96     10.10 o 
 -12   2  11        2.60       -4.98     14.74 o 
 -11   2  11        0.10       -6.40     19.74 o 
 -10   2  11      103.63       92.32     19.34 o 
  -9   2  11        8.91       16.04     11.82 o 
  -8   2  11      256.49      254.99     18.71 o 
  -7   2  11      214.64      175.99     14.44 o 
  -6   2  11       22.13        9.62      3.07 o 
  -5   2  11       56.99       66.67      4.85 o 
  -4   2  11      133.81      124.12      7.45 o 
  -3   2  11       57.81       45.80      7.29 o 
  -2   2  11       82.22       67.89      7.19 o 
  -1   2  11       19.35       14.99      6.58 o 
   0   2  11       10.98        5.90      5.28 o 
   1   2  11        2.01        6.19      5.33 o 
   2   2  11       36.02       25.35      6.35 o 
   3   2  11       38.91       26.65      8.80 o 
   4   2  11        0.25        2.98      4.43 o 
   5   2  11        0.08        0.05      5.82 o 
   6   2  11        1.91        3.56     33.51 o 
 -12   3  11       31.77       28.80     29.13 o 
 -11   3  11      245.50      267.46     41.96 o 
 -10   3  11       14.36       19.14     15.80 o 
  -9   3  11      255.38      273.54     25.11 o 
  -8   3  11      114.93      136.58     20.64 o 
  -7   3  11       15.15        8.67      6.39 o 
  -6   3  11      213.50      198.41     11.96 o 
  -5   3  11      164.63      146.27      8.54 o 
  -4   3  11      526.87      525.30     17.34 o 
  -3   3  11       38.61       35.39      6.39 o 
  -2   3  11       22.42       25.27      5.69 o 
  -1   3  11       22.79       11.49      5.45 o 
   0   3  11      438.29      474.37     11.72 o 
   1   3  11      118.49      154.97      7.98 o 
   2   3  11       63.14       53.50      6.50 o 
   3   3  11       24.50       31.06      4.89 o 
   4   3  11       34.87       20.05      5.67 o 
   5   3  11        2.70        5.54      6.54 o 
   6   3  11       33.97       22.80     12.34 o 
 -12   4  11        1.59        0.41     12.54 o 
 -11   4  11        0.06        1.07     23.58 o 
 -10   4  11        0.89       10.25     11.53 o 
  -9   4  11      162.35      157.37     19.22 o 
  -8   4  11        1.42       -0.94      4.05 o 
  -7   4  11      500.52      426.27     25.16 o 
  -6   4  11       44.80       27.84      8.25 o 
  -5   4  11      341.51      354.60     11.85 o 
  -4   4  11       39.67       36.93      9.13 o 
  -3   4  11       10.71       16.09      5.80 o 
  -2   4  11       24.41       20.48      6.76 o 
  -1   4  11       50.57       43.50      9.31 o 
   0   4  11       49.13       35.28      7.40 o 
   1   4  11      357.74      309.44     12.40 o 
   2   4  11       37.27       38.61      7.66 o 
   3   4  11        2.69        1.64      4.59 o 
   4   4  11        7.79       -2.37      6.89 o 
   5   4  11       18.24        9.78      7.54 o 
   6   4  11        9.17       12.71      7.28 o 
 -11   5  11       71.32       62.24     27.73 o 
 -10   5  11       12.71       13.62     13.69 o 
  -9   5  11       77.95       96.72     27.20 o 
  -8   5  11      344.04      387.14     23.01 o 
  -7   5  11      130.11      169.23     15.65 o 
  -6   5  11      231.53      219.25     16.48 o 
  -5   5  11      583.23      593.02     18.24 o 
  -4   5  11      113.67      126.34     12.91 o 
  -3   5  11      362.73      359.63     14.91 o 
  -2   5  11      590.92      661.71     18.15 o 
  -1   5  11       25.79       44.76      8.81 o 
   0   5  11      409.25      436.88     12.02 o 
   1   5  11        1.96        2.22      5.61 o 
   2   5  11       94.52       95.21      8.39 o 
   3   5  11        3.26        4.24      6.00 o 
   4   5  11       82.64       38.62     15.98 o 
   5   5  11       60.26       37.35     12.45 o 
   6   5  11       15.66        9.77      8.95 o 
 -11   6  11        2.52       -4.56     11.14 o 
 -10   6  11      204.68      250.58     28.46 o 
  -9   6  11        7.05       -0.12     10.93 o 
  -8   6  11       13.94       14.12     14.83 o 
  -7   6  11       29.82       47.14     20.60 o 
  -6   6  11       13.82       11.94     10.22 o 
  -5   6  11        3.20       -3.42      6.57 o 
  -4   6  11       84.92       84.92      9.00 o 
  -3   6  11      180.29      202.23     19.58 o 
  -2   6  11        5.09       -2.16     10.05 o 
  -1   6  11       34.59       26.26      8.73 o 
   0   6  11        0.45        4.87      5.15 o 
   1   6  11      103.27       87.37      6.70 o 
   2   6  11      103.50      124.20     13.79 o 
   3   6  11       89.82       49.42     11.98 o 
   4   6  11       47.81       26.94     13.20 o 
   5   6  11       41.16       17.47     11.20 o 
 -11   7  11       14.12       24.22     14.22 o 
 -10   7  11       19.42        9.71     11.46 o 
  -9   7  11       88.90       88.46     16.35 o 
  -8   7  11        2.81       -5.40     11.71 o 
  -7   7  11      148.03      206.47     18.74 o 
  -6   7  11       68.82       82.81     21.96 o 
  -5   7  11        5.60        8.41     10.46 o 
  -4   7  11      344.96      406.88     23.28 o 
  -3   7  11       90.60       74.66      9.33 o 
  -2   7  11      240.45      267.74     13.10 o 
  -1   7  11      277.77      249.04     13.92 o 
   0   7  11      141.03      165.51      8.29 o 
   1   7  11        9.99       -2.93      6.50 o 
   2   7  11        4.35        0.97      7.10 o 
   3   7  11        0.61        6.52      8.97 o 
   4   7  11       37.64       16.49      9.17 o 
   5   7  11        4.51       -0.67      7.93 o 
 -11   8  11        0.20       -0.78     10.85 o 
 -10   8  11       21.69       10.29     12.31 o 
  -9   8  11        7.51        9.20     10.81 o 
  -8   8  11       31.11       22.87     12.66 o 
  -7   8  11       16.06       18.11     14.77 o 
  -6   8  11      126.99      118.64     14.41 o 
  -5   8  11      129.31      139.74     23.32 o 
  -4   8  11       13.98       15.42      9.65 o 
  -3   8  11      134.94      136.18     12.13 o 
  -2   8  11       41.32       46.11      7.18 o 
  -1   8  11      345.86      333.09     12.64 o 
   0   8  11        0.15        3.84      6.86 o 
   1   8  11      621.93      580.45     25.49 o 
   2   8  11      108.23      122.45      6.52 o 
   3   8  11       33.44       13.59      9.66 o 
   4   8  11        7.40       25.54     10.35 o 
   5   8  11       57.76       31.79     19.02 o 
 -11   9  11      110.27      114.89     50.77 o 
 -10   9  11       30.43       39.37     17.56 o 
  -9   9  11       31.82       37.26     14.39 o 
  -8   9  11        0.40       14.68     12.19 o 
  -7   9  11      388.70      457.80     22.61 o 
  -6   9  11      169.16      204.85     16.75 o 
  -5   9  11       12.90       15.21      8.83 o 
  -4   9  11       15.53       40.22     18.36 o 
  -3   9  11        0.12       -4.20      4.30 o 
  -2   9  11      103.42      114.56      8.78 o 
  -1   9  11       44.40       45.51      8.14 o 
   0   9  11       40.28       55.31      6.13 o 
   1   9  11        0.59        1.65      5.44 o 
   2   9  11        7.92        5.01      5.60 o 
   3   9  11        1.16        0.14     11.43 o 
   4   9  11        1.92       -0.07      9.80 o 
   5   9  11       15.74       26.66     17.68 o 
 -10  10  11      198.65      217.64     19.00 o 
  -9  10  11      169.88      197.28     18.37 o 
  -8  10  11       69.24       82.11     15.75 o 
  -7  10  11       51.01       80.53     15.19 o 
  -6  10  11      314.95      319.78     23.00 o 
  -5  10  11      577.43      677.02     26.27 o 
  -4  10  11      104.42       83.67     11.69 o 
  -3  10  11      649.70      593.41     33.69 o 
  -2  10  11       24.41       21.87      7.22 o 
  -1  10  11      204.81      200.87     14.93 o 
   0  10  11       12.30        6.32      5.15 o 
   1  10  11       74.33       83.52      7.94 o 
   2  10  11       15.94       19.68     10.51 o 
   3  10  11       25.71       20.95     10.76 o 
   4  10  11        0.23       11.37      9.84 o 
 -10  11  11       11.97       20.46     13.21 o 
  -9  11  11        5.90       -7.69     11.39 o 
  -8  11  11        5.82       14.31     12.66 o 
  -7  11  11       42.33       25.00     13.23 o 
  -6  11  11      149.37      155.63     14.90 o 
  -5  11  11        7.09       15.21     11.04 o 
  -4  11  11       10.74        3.90      3.35 o 
  -3  11  11        3.36        7.75      6.22 o 
  -2  11  11       13.35       16.47      5.93 o 
  -1  11  11       18.19       18.51      5.74 o 
   0  11  11       16.59       19.68      5.17 o 
   1  11  11       19.06       24.74      6.65 o 
   2  11  11       12.76       11.96      8.37 o 
   3  11  11        0.27        7.43      8.75 o 
   4  11  11        3.46       11.12      9.66 o 
  -9  12  11       41.95       46.40     13.91 o 
  -8  12  11      255.23      265.31     21.00 o 
  -7  12  11      122.95      152.64     17.81 o 
  -6  12  11      244.69      301.00     18.36 o 
  -5  12  11      182.60      216.90     17.24 o 
  -4  12  11       43.80       28.99      7.14 o 
  -3  12  11      255.80      257.10     18.85 o 
  -2  12  11        0.65        8.50      5.71 o 
  -1  12  11      319.24      387.83     16.81 o 
   0  12  11        6.03        5.66      5.87 o 
   1  12  11       30.35       32.20      7.76 o 
   2  12  11        0.35       -4.20     11.18 o 
   3  12  11        2.30        0.14      9.76 o 
  -9  13  11        0.11        5.84     12.95 o 
  -8  13  11        1.82        4.38     11.29 o 
  -7  13  11       15.18       18.35     13.33 o 
  -6  13  11        5.43        2.66     14.84 o 
  -5  13  11       11.39       14.10     10.48 o 
  -4  13  11        2.34       -4.83     10.58 o 
  -3  13  11        0.01       -3.12      6.82 o 
  -2  13  11        0.08        4.21      7.51 o 
  -1  13  11        3.01        2.35      6.14 o 
   0  13  11        9.10        6.84      6.01 o 
   1  13  11        0.49        1.80      5.30 o 
   2  13  11        4.42       -2.73      8.09 o 
   3  13  11        0.03       -2.49     13.43 o 
  -8  14  11       77.22       79.64     16.80 o 
  -7  14  11       71.28       59.79     12.97 o 
  -6  14  11      214.61      222.52     19.45 o 
  -5  14  11      299.13      357.15     22.74 o 
  -4  14  11       43.33       53.85     11.53 o 
  -3  14  11       76.04       76.05      9.78 o 
  -2  14  11        0.43        8.48      5.66 o 
  -1  14  11       77.90       78.38      7.32 o 
   0  14  11       26.39       47.47      7.28 o 
   1  14  11       24.88       14.70     11.69 o 
   2  14  11       13.65       20.44     11.52 o 
  -7  15  11       42.64       41.71     15.01 o 
  -6  15  11        0.67        5.24     11.73 o 
  -5  15  11        5.03        0.56     11.73 o 
  -4  15  11        0.58      -12.72     13.07 o 
  -3  15  11       22.20       13.83      7.02 o 
  -2  15  11        2.57       15.46      7.65 o 
  -1  15  11        5.51       12.86      8.76 o 
   0  15  11        1.13        5.41      6.77 o 
   1  15  11        4.73        5.13     14.00 o 
  -6  16  11        0.64        5.07      9.52 o 
  -5  16  11      107.24      151.35     20.98 o 
  -4  16  11        0.32       -8.45      9.95 o 
  -3  16  11       25.20       30.99     11.41 o 
  -2  16  11        1.93        5.14      7.26 o 
  -1  16  11       61.55       64.45     11.79 o 
   0  16  11        4.19       -1.44      5.89 o 
  -4  17  11        3.71        7.14     11.83 o 
  -3  17  11       53.49       43.53     11.25 o 
  -2  17  11       44.03       47.81      8.92 o 
  -1  17  11        1.95        1.98      7.47 o 
 -11   0  12       10.99        1.20     34.12 o 
 -10   0  12      145.94      150.16     54.84 o 
  -9   0  12      516.61      646.74     75.91 o 
  -8   0  12       44.55       18.26     21.07 o 
  -7   0  12      382.23      456.23     32.41 o 
  -6   0  12       11.56       12.18      6.23 o 
  -5   0  12      625.71      581.72     41.20 o 
  -4   0  12       21.38       29.04      9.39 o 
  -3   0  12     1372.89     1346.81     74.19 o 
  -2   0  12      572.71      628.85     38.03 o 
  -1   0  12      376.10      364.75     17.50 o 
   0   0  12        8.55       28.49      8.40 o 
   1   0  12      298.05      288.90     16.57 o 
   2   0  12       30.36       27.88     11.70 o 
   3   0  12       47.07       20.56      9.59 o 
   4   0  12        6.25        7.92      6.40 o 
   5   0  12       17.81        5.02     33.81 o 
 -11   1  12       35.39       43.19     19.20 o 
 -10   1  12        4.02      -17.70     17.70 o 
  -9   1  12       15.76       -6.68     14.76 o 
  -8   1  12       49.99       70.94     16.69 o 
  -7   1  12       14.90        6.44      9.20 o 
  -6   1  12       15.71        7.27      4.60 o 
  -5   1  12       88.80       72.42      6.86 o 
  -4   1  12       99.42       92.05      7.99 o 
  -3   1  12        6.79       -4.27      6.02 o 
  -2   1  12       16.89       17.86      7.50 o 
  -1   1  12        7.38        6.69      6.72 o 
   0   1  12        1.44        0.61      5.66 o 
   1   1  12        2.67       -5.44      5.44 o 
   2   1  12        0.13       -2.01      5.21 o 
   3   1  12       14.64       11.65      5.85 o 
   4   1  12        2.12       -2.46      5.76 o 
   5   1  12        4.20       -8.73     14.82 o 
 -11   2  12        1.11       -3.60     35.70 o 
 -10   2  12      214.42      241.05     43.05 o 
  -9   2  12       51.89       43.86     19.02 o 
  -8   2  12       61.09       61.17     16.31 o 
  -7   2  12      191.26      202.55     24.96 o 
  -6   2  12       59.76       37.46      5.79 o 
  -5   2  12      369.67      350.77     24.43 o 
  -4   2  12        0.81        2.37      5.14 o 
  -3   2  12       98.64       84.45      7.83 o 
  -2   2  12       23.97       38.36      5.46 o 
  -1   2  12      131.33      118.88      8.02 o 
   0   2  12       12.02       27.37      6.23 o 
   1   2  12      139.69      144.35      9.84 o 
   2   2  12       78.62       64.83     12.87 o 
   3   2  12       27.50       12.74      5.67 o 
   4   2  12       39.22       26.94      9.12 o 
 -11   3  12        4.77        3.60     17.93 o 
 -10   3  12       70.00       49.85     20.42 o 
  -9   3  12        1.35       -8.48     12.29 o 
  -8   3  12      115.66      103.52     17.22 o 
  -7   3  12      114.26       96.57      9.90 o 
  -6   3  12       73.19       57.23      9.35 o 
  -5   3  12        3.11       -0.67      3.83 o 
  -4   3  12       32.02       21.16      7.71 o 
  -3   3  12      145.17      129.14      9.17 o 
  -2   3  12       17.85       10.96      5.10 o 
  -1   3  12        0.09        1.31      5.03 o 
   0   3  12       57.66       45.89      6.44 o 
   1   3  12        3.43        1.13      4.91 o 
   2   3  12        2.51        3.58      5.18 o 
   3   3  12        0.11        0.61      4.39 o 
   4   3  12        2.12        2.39      8.11 o 
 -11   4  12       43.24       54.60     20.57 o 
 -10   4  12      167.94      180.23     19.69 o 
  -9   4  12      198.31      239.10     26.28 o 
  -8   4  12      114.77       94.45     13.97 o 
  -7   4  12      286.47      329.68     15.52 o 
  -6   4  12      202.18      170.92     13.61 o 
  -5   4  12      199.19      245.30     14.24 o 
  -4   4  12      369.60      348.33     17.81 o 
  -3   4  12      464.65      432.63     27.87 o 
  -2   4  12       18.14        7.49      5.29 o 
  -1   4  12      204.65      203.77     10.70 o 
   0   4  12       71.77       15.87      8.18 o 
   1   4  12      311.29      332.50     11.57 o 
   2   4  12        0.89       -0.76      5.32 o 
   3   4  12       41.33       18.32     10.85 o 
   4   4  12        0.63        1.26      9.92 o 
 -11   5  12       43.41       39.51     19.93 o 
 -10   5  12        2.15        1.54     11.86 o 
  -9   5  12       81.84       55.95     20.31 o 
  -8   5  12       78.92       72.74     12.94 o 
  -7   5  12        9.86        2.79      7.76 o 
  -6   5  12       32.00       43.48      7.51 o 
  -5   5  12      137.02      129.55     14.06 o 
  -4   5  12      222.61      236.10     11.93 o 
  -3   5  12        4.70        2.58      7.89 o 
  -2   5  12       25.80       18.91      6.23 o 
  -1   5  12       12.33        6.90      7.12 o 
   0   5  12       46.63       50.23      7.16 o 
   1   5  12        6.77        0.25      7.23 o 
   2   5  12       55.92       22.92      8.31 o 
   3   5  12        0.40        1.15      8.61 o 
   4   5  12       23.42       12.90      7.49 o 
 -10   6  12       45.48       61.57     18.16 o 
  -9   6  12        6.57        7.95     13.86 o 
  -8   6  12        5.28       15.97      8.53 o 
  -7   6  12       34.41       25.69      7.18 o 
  -6   6  12       29.05       36.42     10.23 o 
  -5   6  12      220.36      261.82     16.09 o 
  -4   6  12        9.23        3.90      9.58 o 
  -3   6  12      100.35      102.69     13.96 o 
  -2   6  12       20.86       10.00      7.61 o 
  -1   6  12       83.02      112.64     10.76 o 
   0   6  12        2.13        4.33      9.96 o 
   1   6  12       89.87       62.40     11.70 o 
   2   6  12       56.36       26.60      8.55 o 
   3   6  12       24.90       10.03      8.30 o 
   4   6  12       55.30       44.88     15.84 o 
 -10   7  12       10.35       12.90     11.54 o 
  -9   7  12       70.69       77.88     18.30 o 
  -8   7  12       62.73       50.07     14.37 o 
  -7   7  12       17.54        2.67     12.91 o 
  -6   7  12      211.30      239.03     18.44 o 
  -5   7  12       57.25       35.32     10.79 o 
  -4   7  12      129.11      136.71     15.25 o 
  -3   7  12       13.18        6.65      7.12 o 
  -2   7  12       86.83       73.89     11.15 o 
  -1   7  12        0.83        9.50      8.79 o 
   0   7  12       71.02       62.40     18.06 o 
   1   7  12        0.14        0.02      5.85 o 
   2   7  12      136.67      135.03     21.08 o 
   3   7  12       25.57       12.93      9.33 o 
   4   7  12        5.66        5.22      8.14 o 
 -10   8  12       70.04      106.78     18.65 o 
  -9   8  12       49.00       42.96     15.68 o 
  -8   8  12        5.51        1.74     13.42 o 
  -7   8  12        1.17      -12.61     12.61 o 
  -6   8  12       91.31      111.72     19.90 o 
  -5   8  12       60.14       74.53     16.00 o 
  -4   8  12       30.93       20.46      8.31 o 
  -3   8  12       63.94       85.37     14.46 o 
  -2   8  12       21.86       20.53     11.35 o 
  -1   8  12       60.57       86.24     11.79 o 
   0   8  12        1.56       -7.67      7.67 o 
   1   8  12       39.94       32.71      9.01 o 
   2   8  12       25.77       30.68     12.91 o 
   3   8  12       14.48        0.44      7.75 o 
  -9   9  12       55.34       58.01     14.87 o 
  -8   9  12       70.23       59.78     14.32 o 
  -7   9  12        0.65       11.62     13.69 o 
  -6   9  12       23.98       42.08     12.30 o 
  -5   9  12        8.47        7.86     12.61 o 
  -4   9  12      104.08      128.34     12.22 o 
  -3   9  12       26.45       46.93     12.07 o 
  -2   9  12      176.78      197.53     12.00 o 
  -1   9  12        0.73        0.97      5.27 o 
   0   9  12      234.07      232.88     11.85 o 
   1   9  12       42.78       38.10      9.32 o 
   2   9  12       10.26       15.24     13.91 o 
   3   9  12       10.58        2.89     11.25 o 
  -9  10  12       39.52       45.59     16.31 o 
  -8  10  12        8.33       10.18     11.60 o 
  -7  10  12       16.95       20.37     13.41 o 
  -6  10  12       14.06       20.96     17.50 o 
  -5  10  12        4.52        7.38     11.25 o 
  -4  10  12       53.36       25.54     13.37 o 
  -3  10  12        9.12       11.26      7.27 o 
  -2  10  12       93.00       85.18     13.28 o 
  -1  10  12        8.78       19.00      7.65 o 
   0  10  12       26.02       23.53      6.48 o 
   1  10  12        0.82        7.52      6.19 o 
   2  10  12        3.21        5.42      8.31 o 
   3  10  12        0.86       -0.53      7.70 o 
  -9  11  12       27.99       19.19     23.34 o 
  -8  11  12       94.79       99.53     20.90 o 
  -7  11  12       23.94       19.29     11.76 o 
  -6  11  12      211.70      217.80     17.11 o 
  -5  11  12       44.72       25.22     11.21 o 
  -4  11  12      318.06      359.42     17.23 o 
  -3  11  12        0.69       -0.23      3.89 o 
  -2  11  12      163.70      202.33      9.72 o 
  -1  11  12        0.16       -2.50      5.58 o 
   0  11  12      141.73      148.91      9.14 o 
   1  11  12       51.56       39.93     20.80 o 
   2  11  12        0.82        5.94      9.76 o 
  -8  12  12       10.49        9.58     15.59 o 
  -7  12  12       39.12       61.24     16.48 o 
  -6  12  12        0.22       -3.60     11.48 o 
  -5  12  12       52.57       27.29     13.63 o 
  -4  12  12        3.94        4.97     10.89 o 
  -3  12  12       20.02       15.96      5.17 o 
  -2  12  12        0.24       -4.07      5.76 o 
  -1  12  12        8.00        0.80      5.68 o 
   0  12  12        0.56       -1.57      5.72 o 
   1  12  12        1.27        9.35     11.39 o 
  -7  13  12      191.68      176.62     22.45 o 
  -6  13  12      163.23      177.22     34.72 o 
  -5  13  12       28.13       15.58     10.63 o 
  -4  13  12       93.64       84.06     21.38 o 
  -3  13  12        0.73        3.53      9.19 o 
  -2  13  12       28.77       23.72      6.51 o 
  -1  13  12       14.84       22.76      7.45 o 
   0  13  12       33.45       24.49      7.93 o 
   1  13  12       98.24      120.05     13.42 o 
  -6  14  12        6.14        4.73     14.17 o 
  -5  14  12        2.17        2.50     13.31 o 
  -4  14  12        3.99       14.37      9.74 o 
  -3  14  12        4.23       11.98     10.02 o 
  -2  14  12        9.84        8.74      8.05 o 
  -1  14  12        6.03       -1.20      5.74 o 
   0  14  12        0.66       10.52      9.94 o 
  -4  15  12       97.62       72.18     23.18 o 
  -3  15  12        6.45        1.07     14.63 o 
  -2  15  12       50.14       47.76      9.01 o 
 -10   1  13       25.03       36.05     33.33 o 
  -9   1  13       17.93        7.03     26.46 o 
  -8   1  13      162.79      186.77     19.39 o 
  -7   1  13        0.56        8.90     11.74 o 
  -6   1  13      212.85      211.87     22.63 o 
  -5   1  13        0.65       -4.79      4.79 o 
  -4   1  13      177.38      138.35     13.09 o 
  -3   1  13       50.73       67.52      6.61 o 
  -2   1  13      114.01      139.49     12.31 o 
  -1   1  13       29.50       62.73      7.40 o 
   0   1  13      127.59      138.42      9.63 o 
   1   1  13        6.20        4.85      5.39 o 
   2   1  13       22.48       14.44      6.19 o 
   3   1  13        1.95        0.47      5.35 o 
 -10   2  13        0.40       11.79     17.77 o 
  -9   2  13       24.23        9.46     15.11 o 
  -8   2  13       10.92       17.84     19.39 o 
  -7   2  13       51.28       35.21     17.83 o 
  -6   2  13        1.94       -7.10      7.10 o 
  -5   2  13        2.29       -0.81      4.09 o 
  -4   2  13        4.10       -0.17      4.60 o 
  -3   2  13       36.85       27.87      7.04 o 
  -2   2  13        1.79        3.78      6.99 o 
  -1   2  13        4.21        1.12      5.91 o 
   0   2  13        0.27       -3.88      6.39 o 
   1   2  13        0.86        7.41      5.74 o 
   2   2  13        0.90        1.92      5.35 o 
   3   2  13        5.10       -3.74      5.18 o 
 -10   3  13      192.78      264.21     29.39 o 
  -9   3  13      116.20      115.94     20.96 o 
  -8   3  13      154.27      179.08     25.42 o 
  -7   3  13      160.13      183.30     20.94 o 
  -6   3  13      259.58      335.54     33.26 o 
  -5   3  13       88.22       86.68      8.26 o 
  -4   3  13      529.55      523.28     45.11 o 
  -3   3  13        3.99       15.88      7.05 o 
  -2   3  13      121.86      106.76      8.98 o 
  -1   3  13        8.12        1.69      6.07 o 
   0   3  13      113.91      105.00     13.98 o 
   1   3  13       38.84       42.54     10.41 o 
   2   3  13       15.38        8.99      5.75 o 
   3   3  13       33.88       19.38     11.33 o 
 -10   4  13       36.18       22.88     19.93 o 
  -9   4  13        6.15        6.72     14.86 o 
  -8   4  13        1.83       10.65     14.31 o 
  -7   4  13       43.01       39.06      6.72 o 
  -6   4  13       46.41       32.51      9.73 o 
  -5   4  13       69.64       53.20     16.48 o 
  -4   4  13       51.31       24.86     10.40 o 
  -3   4  13      104.97       81.65      9.35 o 
  -2   4  13        2.20        7.68      7.44 o 
  -1   4  13       23.86       17.09      6.32 o 
   0   4  13       13.27       11.26      7.01 o 
   1   4  13       42.56       21.31      9.77 o 
   2   4  13        0.50       -6.19      6.19 o 
   3   4  13        0.20        0.50     10.82 o 
  -9   5  13       28.36       18.38     18.32 o 
  -8   5  13        9.50       24.41     18.14 o 
  -7   5  13       61.04       51.98     10.80 o 
  -6   5  13      184.10      192.13     23.97 o 
  -5   5  13       12.98        6.70      9.35 o 
  -4   5  13       98.09       91.15     25.20 o 
  -3   5  13        1.91        6.91     10.11 o 
  -2   5  13       72.13       92.62     13.76 o 
  -1   5  13        1.71       17.25      7.14 o 
   0   5  13       82.29       59.48     13.67 o 
   1   5  13       21.89        3.41      6.54 o 
   2   5  13        2.12       -0.43      7.54 o 
  -9   6  13       11.37       17.67     18.34 o 
  -8   6  13       90.68       93.24     19.23 o 
  -7   6  13       63.02       42.84     10.94 o 
  -6   6  13       27.58       32.51     11.82 o 
  -5   6  13       77.60       87.09     18.36 o 
  -4   6  13       12.42       -0.28      8.89 o 
  -3   6  13      128.92      124.45     13.18 o 
  -2   6  13        0.04        0.59      9.04 o 
  -1   6  13       74.88       57.37     14.36 o 
   0   6  13        7.90       20.80     11.86 o 
   1   6  13        8.09        5.76      8.01 o 
   2   6  13        4.01       18.63     11.85 o 
  -9   7  13       13.49       12.05     15.98 o 
  -8   7  13       59.41       47.95     12.06 o 
  -7   7  13       14.85        4.13      9.03 o 
  -6   7  13      107.66      101.25     20.63 o 
  -5   7  13        8.88       15.52     12.74 o 
  -4   7  13      101.05      105.80     31.71 o 
  -3   7  13       10.39       13.22      8.39 o 
  -2   7  13       29.10       26.35     11.96 o 
  -1   7  13        0.17        9.14      8.98 o 
   0   7  13      105.60       77.56     19.44 o 
   1   7  13       81.77       71.26     16.71 o 
   2   7  13       15.42        6.75     10.46 o 
  -8   8  13       52.05       41.59     17.60 o 
  -7   8  13      101.58       91.94     20.77 o 
  -6   8  13       19.20        7.36     10.67 o 
  -5   8  13       98.06       92.60     20.01 o 
  -4   8  13        0.24       -1.19      7.34 o 
  -3   8  13       44.02       31.99     13.21 o 
  -2   8  13       13.42       23.80     10.82 o 
  -1   8  13       44.35       28.22     13.90 o 
   0   8  13        0.17       -5.56      8.76 o 
   1   8  13       37.76       23.26      8.44 o 
  -8   9  13       10.16        6.64     13.46 o 
  -7   9  13        1.34       11.08      7.50 o 
  -6   9  13        3.21       -2.56      7.17 o 
  -5   9  13       28.96       16.30     11.47 o 
  -4   9  13        2.50        8.45     11.65 o 
  -3   9  13        0.33        0.44      8.45 o 
  -2   9  13       13.71        0.29      7.95 o 
  -1   9  13        7.70       -0.44      5.77 o 
   0   9  13      110.98      104.64     16.13 o 
   1   9  13       27.36        7.37      9.36 o 
  -7  10  13        3.30        7.85     13.07 o 
  -6  10  13        3.53        1.34      7.72 o 
  -5  10  13      125.12      158.84     29.26 o 
  -4  10  13        4.81        3.33      7.78 o 
  -3  10  13      153.49      148.09     27.09 o 
  -2  10  13        7.46       18.56     10.22 o 
  -1  10  13      114.83       71.20     14.14 o 
   0  10  13       10.63       24.89      8.80 o 
  -7  11  13       12.85       20.27     45.00 o 
  -6  11  13       40.42       54.05     15.12 o 
  -5  11  13       94.71       43.42     19.94 o 
  -4  11  13       12.32       18.52      9.44 o 
  -3  11  13        0.01        1.69      8.64 o 
  -2  11  13        3.77        9.55      7.64 o 
  -1  11  13       11.97       18.34      7.28 o 
  -5  12  13       89.14       55.59     16.74 o 
  -4  12  13        1.34        1.32      8.95 o 
  -3  12  13        2.30       -0.07      6.88 o 
  -2  12  13        7.40       21.12      6.54 o 
  -8   0  14       46.78       40.49     27.34 o 
  -7   0  14       93.51       57.42     53.71 o 
  -6   0  14        1.87        1.68     15.10 o 
  -5   0  14       30.27       12.54      7.04 o 
  -4   0  14      117.48       84.27     20.19 o 
  -3   0  14       41.76       30.24     13.02 o 
  -2   0  14        8.67       24.85     10.02 o 
  -1   0  14       13.18       23.64     11.05 o 
   0   0  14        1.04       -3.59      6.97 o 
   1   0  14        0.81        9.04     10.12 o 
  -8   1  14        1.91       -6.78     17.10 o 
  -7   1  14        4.45      -16.95     16.95 o 
  -6   1  14        2.01       -5.97      9.88 o 
  -5   1  14       21.59       14.29      6.49 o 
  -4   1  14        3.55        0.89      5.89 o 
  -3   1  14       91.18       89.56     12.27 o 
  -2   1  14        4.39       14.84      6.92 o 
  -1   1  14        0.38        9.40      7.47 o 
   0   1  14       20.97       14.64      8.20 o 
   1   1  14       12.83        0.91      5.46 o 
  -8   2  14        0.58       -5.46     12.77 o 
  -7   2  14      124.65      145.26     21.53 o 
  -6   2  14        0.04       -4.94     14.98 o 
  -5   2  14      356.25      428.07     25.48 o 
  -4   2  14       35.65       29.59      6.52 o 
  -3   2  14       96.62       59.50      7.54 o 
  -2   2  14        3.16       15.07      9.24 o 
  -1   2  14       74.69       74.27     13.44 o 
   0   2  14       13.01       18.49      6.90 o 
   1   2  14       18.12       12.80      7.33 o 
  -8   3  14        0.50        5.44     12.79 o 
  -7   3  14       23.77       24.57     18.34 o 
  -6   3  14       45.72       45.54     12.84 o 
  -5   3  14        2.07       -1.06     11.20 o 
  -4   3  14        0.43        2.85      6.49 o 
  -3   3  14        0.57       -7.40      7.40 o 
  -2   3  14        2.93        1.47      5.71 o 
  -1   3  14        0.07        1.58      4.73 o 
   0   3  14        1.55        7.53      7.41 o 
  -8   4  14       16.28        1.70     20.38 o 
  -7   4  14       91.33      108.79     20.55 o 
  -6   4  14       14.77       11.76      9.80 o 
  -5   4  14       76.70       79.17     18.83 o 
  -4   4  14       12.52        7.51      9.67 o 
  -3   4  14      177.69      166.27     16.57 o 
  -2   4  14       24.77       22.38     14.76 o 
  -1   4  14       52.08       59.77     17.95 o 
   0   4  14       24.24       26.54     11.34 o 
  -7   5  14        9.83       13.61     22.75 o 
  -6   5  14       40.91       32.64     14.61 o 
  -5   5  14        8.89       -0.18      9.02 o 
  -4   5  14       88.78       84.64     10.77 o 
  -3   5  14        0.06        0.73      8.41 o 
  -2   5  14       71.65       48.60     14.77 o 
  -1   5  14        0.89       11.99     12.32 o 
   0   5  14       20.45       12.60      7.65 o 
  -7   6  14       63.24       87.09     17.44 o 
  -6   6  14        4.22        3.91      9.56 o 
  -5   6  14      101.58      103.20     20.02 o 
  -4   6  14        0.58       -0.75      9.01 o 
  -3   6  14       88.05       75.69     15.88 o 
  -2   6  14       13.66       21.47      9.07 o 
  -1   6  14       68.60       57.27     21.96 o 
  -6   7  14       25.32       19.49     13.53 o 
  -5   7  14        2.68        2.37      9.84 o 
  -4   7  14      101.82       63.97     27.00 o 
  -3   7  14       10.01       10.76      9.12 o 
  -2   7  14       78.35       79.39     19.28 o 
  -1   7  14        4.51       -9.65     14.37 o 
  -6   8  14        5.52        7.30     10.99 o 
  -5   8  14       37.29       25.98     10.43 o 
  -4   8  14       18.23       24.80     10.40 o 
  -3   8  14        1.56       -3.14     11.46 o 
  -2   8  14        6.49       -2.60     10.10 o 
  -4   9  14       88.25       46.83     24.16 o 
  -3   9  14        7.26       20.17     12.25 o 
                                                 
